# Supplementary material for: Redetermination of (E)-N,N′-bis­(4-bromo­phen­yl)formamidine
Source: Acta Crystallogr Sect E Struct Rep Online. 2011 Apr 16;67(Pt 5):o1159. doi: 10.1107/S1600536811013419 (PMC3089148; doi:10.1107/S1600536811013419)
Supplement: Supplementary file 2 [file e-67-o1159-Isup2.hkl]

# 
# h,k,l, Fc-squared, Fo-squared, sigma(Fo-squared) and status flag 
# 
data_I
_shelx_title ' xl in C2/c' 
_shelx_refln_list_code          4 
_shelx_F_calc_maximum      427.11 
_exptl_crystal_F_000      1376.00 
_reflns_d_resolution_high  0.8107 
 
loop_ 
 _symmetry_equiv_pos_as_xyz 
 'x, y, z' 
 '-x, y, -z+1/2' 
 'x+1/2, y+1/2, z' 
 '-x+1/2, y+1/2, -z+1/2' 
 '-x, -y, -z' 
 'x, -y, z-1/2' 
 '-x+1/2, -y+1/2, -z' 
 'x+1/2, -y+1/2, z-1/2' 
 
_cell_length_a    11.5630 
_cell_length_b    23.4470 
_cell_length_c     9.8810 
_cell_angle_alpha  90.000 
_cell_angle_beta   95.430 
_cell_angle_gamma  90.000 
 
_shelx_F_squared_multiplier     1.000 
 
loop_ 
 _refln_index_h 
 _refln_index_k 
 _refln_index_l 
 _refln_F_squared_calc 
 _refln_F_squared_meas 
 _refln_F_squared_sigma 
 _refln_observed_status 
   2   0   0     6862.51     5608.53    129.06 o 
   4   0   0    83246.79    67244.22    718.51 o 
   6   0   0     6331.04     6842.04    208.92 o 
   8   0   0     5690.18     6781.27    226.25 o 
  10   0   0     1905.22     2262.00    192.28 o 
  12   0   0       85.66       87.38    174.77 o 
  14   0   0      302.80      312.94    214.34 o 
   1   1   0     2039.89     2281.03     78.60 o 
   3   1   0    17810.72    15558.08    298.93 o 
   5   1   0     4121.02     4284.25     82.99 o 
   7   1   0     2078.16     2692.62    109.46 o 
   9   1   0      163.57      242.11     94.79 o 
  11   1   0     1209.20     1316.28    131.14 o 
  13   1   0      391.55      400.11    143.85 o 
   0   2   0    15557.91    16216.10    107.70 o 
   2   2   0    43944.32    42792.41    260.42 o 
   4   2   0    35631.10    35196.54    983.16 o 
   6   2   0    24197.53    27313.89    446.26 o 
   8   2   0     3456.41     4531.90    217.41 o 
  10   2   0     1295.77     1743.19    121.59 o 
  12   2   0      273.15      414.05    131.67 o 
  14   2   0      122.56      138.96    154.64 o 
   1   3   0     1116.92     1016.54    194.33 o 
   3   3   0    18271.36    20227.02    300.98 o 
   5   3   0     1083.76     1131.08     53.57 o 
   7   3   0     1348.01     1734.05    185.98 o 
   9   3   0      313.51      403.99    102.44 o 
  11   3   0        4.81      -55.29    109.94 o 
  13   3   0        3.72       41.27    141.41 o 
   0   4   0     2081.84     2224.52     65.14 o 
   2   4   0   143335.27   115005.04   3555.52 o 
   4   4   0      650.92      827.42     42.47 o 
   6   4   0    25657.54    29022.91   1032.45 o 
   8   4   0     3654.14     3920.61    209.35 o 
  10   4   0       11.39      -22.66    105.06 o 
  12   4   0      948.66     1346.14    166.36 o 
  14   4   0       19.55      -47.79    152.36 o 
   1   5   0    70935.95    65885.77   1481.76 o 
   3   5   0    29364.14    31906.87    532.83 o 
   5   5   0     1229.17     1274.98     41.91 o 
   7   5   0     2601.58     3052.05    196.20 o 
   9   5   0      405.68      349.18    105.77 o 
  11   5   0      448.77      553.86    116.16 o 
  13   5   0      143.56       94.18    139.56 o 
   0   6   0    36999.53    36491.79    332.72 o 
   2   6   0    19263.69    16361.84   1795.15 o 
   4   6   0    23436.13    25261.80    301.31 o 
   6   6   0     3025.38     3121.24    116.09 o 
   8   6   0     7157.57     8301.19    437.96 o 
  10   6   0     4335.57     4745.26    158.52 o 
  12   6   0      223.65      182.07    120.05 o 
   1   7   0      212.60      177.65     24.60 o 
   3   7   0     2658.26     2795.59     87.26 o 
   5   7   0      186.44      242.56     33.48 o 
   7   7   0      348.14      274.03     50.44 o 
   9   7   0      552.29      487.86    109.71 o 
  11   7   0       96.37       11.40    113.65 o 
  13   7   0      283.18      214.10    159.71 o 
   0   8   0   182420.80   142147.31   1161.21 o 
   2   8   0        2.57      -10.57     15.13 o 
   4   8   0    50864.66    50434.15   1720.37 o 
   6   8   0     5648.20     5987.52     91.66 o 
   8   8   0     1256.52     1580.14     83.72 o 
  10   8   0      760.36      955.79    211.37 o 
  12   8   0        1.32       56.00    140.18 o 
   1   9   0    15063.46    14710.70    835.40 o 
   3   9   0    10298.50    10862.79    428.18 o 
   5   9   0    12759.87    12993.66    413.36 o 
   7   9   0      136.44      177.65     44.38 o 
   9   9   0     1129.91     1301.61    122.06 o 
  11   9   0      901.74      816.52    183.79 o 
  13   9   0        0.94      -66.73    122.65 o 
   0  10   0      478.13      413.10     35.02 o 
   2  10   0    25345.81    26911.09    344.46 o 
   4  10   0      131.35       77.71     28.13 o 
   6  10   0     7797.27     8406.56    273.58 o 
   8  10   0     2949.10     3294.86    177.89 o 
  10  10   0      783.59      693.47    146.22 o 
  12  10   0      153.84      195.68    161.28 o 
   1  11   0       53.34       89.36     21.48 o 
   3  11   0      102.69       98.32     24.12 o 
   5  11   0       10.14       12.02     30.75 o 
   7  11   0      483.83      396.10     44.61 o 
   9  11   0      510.13      587.38     71.70 o 
  11  11   0      158.69      148.33    110.37 o 
  13  11   0       25.97      -43.30    145.04 o 
   0  12   0      426.81      385.96     42.55 o 
   2  12   0    31799.84    32534.12    544.53 o 
   4  12   0      210.07      177.38     31.34 o 
   6  12   0     6791.09     7155.00    392.75 o 
   8  12   0     4592.75     5113.85    297.28 o 
  10  12   0        4.65       -9.11     99.36 o 
  12  12   0      956.31      969.97    144.45 o 
   1  13   0    19797.76    19768.04    661.95 o 
   3  13   0    11064.57    11293.38    433.50 o 
   5  13   0      186.76      150.61     38.78 o 
   7  13   0     1501.43     1483.00     85.55 o 
   9  13   0        7.03       24.70     53.34 o 
  11  13   0       77.76       -1.62    110.12 o 
   0  14   0     3312.65     2709.60     69.35 o 
   2  14   0      119.22      148.98     38.87 o 
   4  14   0     9116.61     9061.12    238.49 o 
   6  14   0      101.27      114.28     42.86 o 
   8  14   0     3331.51     3686.99    142.18 o 
  10  14   0      178.82      239.85    114.44 o 
  12  14   0       15.81       47.19    128.09 o 
   1  15   0     1026.47     1023.21     39.88 o 
   3  15   0       57.74       20.37     24.62 o 
   5  15   0      634.24      551.31     41.04 o 
   7  15   0      136.03      111.44     46.69 o 
   9  15   0       10.49       47.65     66.90 o 
  11  15   0       47.13       91.70    121.38 o 
   0  16   0     4300.93     3947.51     83.88 o 
   2  16   0       47.21       65.15     34.76 o 
   4  16   0     1824.54     1825.90     61.49 o 
   6  16   0       90.30      164.74     48.50 o 
   8  16   0        9.35       41.23     62.35 o 
  10  16   0      597.60      817.42    118.45 o 
   1  17   0     3773.81     3784.58     99.47 o 
   3  17   0     1482.54     1474.20     50.47 o 
   5  17   0     5340.01     4912.50     80.17 o 
   7  17   0      747.37      689.01     81.96 o 
   9  17   0       65.52      155.42     70.78 o 
  11  17   0      212.98      298.80    132.24 o 
   0  18   0      358.75      375.10     55.86 o 
   2  18   0     5293.86     5613.24    187.27 o 
   4  18   0      252.83      167.31     38.91 o 
   6  18   0      219.78      352.84     52.83 o 
   8  18   0        2.29       23.65     66.97 o 
  10  18   0      300.34      318.71    132.56 o 
   1  19   0       32.29       44.91     46.85 o 
   3  19   0      480.67      402.00     45.72 o 
   5  19   0      225.94      253.96     56.68 o 
   7  19   0      292.13      294.84     71.60 o 
   9  19   0      160.10      192.93     78.33 o 
   0  20   0      204.84      175.99     95.96 o 
   2  20   0     1049.66     1067.63     81.00 o 
   4  20   0      509.76      476.80     71.47 o 
   6  20   0      729.11      890.56     92.71 o 
   8  20   0      276.36      387.71    104.37 o 
   1  21   0      458.63      551.23     75.71 o 
   3  21   0      984.86      880.79     81.60 o 
   5  21   0       80.32       15.75     75.50 o 
   7  21   0      110.74      140.09    103.67 o 
   9  21   0       11.17       27.67    115.05 o 
   0  22   0     1784.11     1614.24    122.41 o 
   2  22   0      600.42      541.07     75.10 o 
   4  22   0      189.08      157.01     76.84 o 
   6  22   0      436.37      291.52     87.51 o 
   8  22   0      129.14      171.79    106.82 o 
   1  23   0      148.58      129.40     75.42 o 
   3  23   0      362.56      376.82     78.31 o 
   5  23   0       29.22       43.51     80.59 o 
   7  23   0       58.83      -37.30    111.73 o 
   0  24   0      130.80       30.12     99.12 o 
   2  24   0       19.61       -2.90     70.21 o 
   4  24   0        0.14      -19.25     74.89 o 
   6  24   0       63.41       76.13     87.93 o 
   1  25   0      211.87      236.47     75.01 o 
   3  25   0        6.48       -8.12     75.12 o 
   5  25   0      212.02      139.40     86.63 o 
   7  25   0        2.36        9.11    130.11 o 
   0  26   0       80.60      131.86    121.01 o 
   2  26   0       76.68       80.72     76.97 o 
   4  26   0       14.05       15.08     81.57 o 
   6  26   0        0.26      -42.88    154.10 o 
   1  27   0      505.97      485.94     93.31 o 
   3  27   0        1.26        2.83     80.08 o 
   5  27   0      120.89       33.78     91.80 o 
   0  28   0      114.93      120.13    116.98 o 
   2  28   0        4.76       43.76     84.38 o 
 -13   1   1      846.34     1244.40    146.93 o 
 -11   1   1       22.64      118.16     99.82 o 
  -9   1   1    12838.62    15122.16    951.42 o 
  -7   1   1        0.84       49.02     67.77 o 
  -5   1   1    12562.50    12466.79    204.01 o 
  -3   1   1     7520.74     7312.91    265.83 o 
  -1   1   1     2438.72     2416.80    342.97 o 
   1   1   1     9225.27     7814.26   1683.42 o 
   3   1   1    11925.07    13313.57    380.30 o 
   5   1   1    12771.68    13184.19    701.69 o 
   7   1   1     1035.34     1044.04     56.18 o 
   9   1   1     4690.44     5864.25    171.13 o 
  11   1   1       33.03       -7.18    116.32 o 
  13   1   1        0.92       -7.36    143.95 o 
 -14   2   1       67.17      157.04    156.74 o 
 -12   2   1     1110.99     1611.72    141.41 o 
 -10   2   1     3032.20     3248.59    247.88 o 
  -8   2   1     8226.78     8802.06    210.75 o 
  -6   2   1    13139.94    15203.73    526.75 o 
  -4   2   1    10002.42    10685.58    311.36 o 
  -2   2   1      110.23      182.44     40.98 o 
   0   2   1     1112.35     1038.59     24.17 o 
   4   2   1    19931.11    21669.57    310.59 o 
   6   2   1    14720.86    14432.08    115.61 o 
   8   2   1     1886.54     2143.77    108.11 o 
  10   2   1     1123.78     1286.12    138.08 o 
  12   2   1      208.98      288.91    144.92 o 
  14   2   1        0.48     -129.71    171.29 o 
 -13   3   1       10.93       24.38    133.54 o 
 -11   3   1     2433.42     3101.29    159.35 o 
  -9   3   1     1458.58     1642.13    113.10 o 
  -7   3   1    11856.91    12953.30    153.84 o 
  -5   3   1     5381.13     6170.34    807.82 o 
  -3   3   1    29217.68    28328.96    778.40 o 
  -1   3   1      961.35     1114.95     20.05 o 
   1   3   1     4052.29     4042.93    268.84 o 
   3   3   1    58653.67    50112.00   2680.01 o 
   5   3   1     4245.39     4145.90    199.23 o 
   7   3   1     8484.09     9781.89    800.43 o 
   9   3   1     1995.16     2007.89    143.14 o 
  11   3   1      171.90      246.20    121.59 o 
  13   3   1       82.05       19.16    148.87 o 
 -14   4   1        1.16      -38.67    142.91 o 
 -12   4   1      132.37      258.85    132.13 o 
 -10   4   1      375.27      410.05    103.46 o 
  -8   4   1     1214.52     1431.84     79.17 o 
  -6   4   1      940.12      791.66     74.44 o 
  -4   4   1     1790.34     1972.96     49.72 o 
  -2   4   1     1335.26     1371.06     82.61 o 
   0   4   1     2325.36     2572.74     39.17 o 
   2   4   1    19239.07    18021.36   1319.20 o 
   4   4   1     6852.30     7415.06    233.32 o 
   6   4   1     2904.81     3466.35     78.04 o 
   8   4   1     1104.78     1077.89     77.42 o 
  10   4   1       60.05       13.73    127.66 o 
  12   4   1       51.74       25.58    129.97 o 
 -13   5   1       14.91       66.06    124.65 o 
 -11   5   1     2792.33     3462.49    191.58 o 
  -9   5   1      541.23      635.36    134.49 o 
  -7   5   1    11283.65    12186.21    606.87 o 
  -5   5   1       61.97      107.00     37.48 o 
  -3   5   1    19501.45    19730.38    633.91 o 
  -1   5   1    28075.94    29251.41    350.94 o 
   1   5   1    53306.42    50478.34    598.20 o 
   3   5   1    11004.39    10291.55    955.90 o 
   5   5   1      866.32      944.24     42.97 o 
   7   5   1     2015.90     1913.85    114.83 o 
   9   5   1      122.59       69.24     70.41 o 
  11   5   1       32.16       61.72    111.34 o 
  13   5   1        0.34     -108.27    142.17 o 
 -12   6   1     1039.31     1174.94    135.37 o 
 -10   6   1     1807.40     2089.71    129.64 o 
  -8   6   1     7179.25     7618.48    201.04 o 
  -6   6   1    10160.27    10054.92    151.58 o 
  -4   6   1        7.64       42.04     31.79 o 
  -2   6   1     2724.20     2861.35    140.98 o 
   0   6   1    58927.59    56847.94   1401.03 o 
   2   6   1     2538.49     2462.31    161.18 o 
   4   6   1    17930.05    18850.96    597.95 o 
   6   6   1     6293.19     7169.59    291.06 o 
   8   6   1     7637.39     8178.21    659.51 o 
  10   6   1       12.71       39.31     70.27 o 
  12   6   1      161.89      -51.31    198.76 o 
 -13   7   1     1158.38     1475.76    159.74 o 
 -11   7   1       88.12      208.03    109.03 o 
  -9   7   1     5331.35     5326.81    253.31 o 
  -7   7   1       15.34       49.05     51.86 o 
  -5   7   1    43884.70    46820.16   1152.97 o 
  -3   7   1     8193.77     7302.60    469.47 o 
  -1   7   1     1062.67     1074.48     54.99 o 
   1   7   1    30501.83    28609.84   1271.44 o 
   3   7   1      357.19      293.15     35.74 o 
   5   7   1    16357.52    17526.85    714.28 o 
   7   7   1     1519.57     1360.54    107.84 o 
   9   7   1     4217.99     4292.51    376.73 o 
  11   7   1       75.96       20.08    111.39 o 
  13   7   1       68.67       -5.87    182.12 o 
 -12   8   1      271.40      142.07    115.11 o 
 -10   8   1       13.65      -18.04    102.76 o 
  -8   8   1     2826.52     2746.00    157.08 o 
  -6   8   1       30.45       42.06     39.94 o 
  -4   8   1     1570.19     1338.72     64.65 o 
  -2   8   1     3256.83     3323.47    197.61 o 
   0   8   1     3695.30     4044.70    132.56 o 
   2   8   1     9101.25     9227.33    261.48 o 
   4   8   1      273.50      311.34     29.71 o 
   6   8   1    10324.42    10625.43    676.05 o 
   8   8   1      423.98      559.76     85.96 o 
  10   8   1      115.76      125.31     75.40 o 
  12   8   1       42.37      -69.09    125.58 o 
 -13   9   1        4.18       38.18    118.62 o 
 -11   9   1        1.25      -12.79    106.79 o 
  -9   9   1      799.39      846.74     97.00 o 
  -7   9   1      338.92      203.73     85.98 o 
  -5   9   1     3433.58     3184.12    115.93 o 
  -3   9   1     1148.61     1010.32     63.38 o 
  -1   9   1     1709.53     1802.54     60.15 o 
   1   9   1      137.55      218.11     32.05 o 
   3   9   1      805.63      865.88     78.32 o 
   5   9   1     5484.20     6019.13    205.75 o 
   7   9   1      262.30      275.52     50.13 o 
   9   9   1      162.21      366.18     73.73 o 
  11   9   1       59.30        6.85    112.57 o 
  13   9   1        5.16     -118.93    194.47 o 
 -12  10   1      329.23      255.33    118.50 o 
 -10  10   1     1740.34     1653.81    124.32 o 
  -8  10   1     6292.69     5624.35    181.33 o 
  -6  10   1     4224.97     4185.64     76.26 o 
  -4  10   1    13858.46    14248.21    603.93 o 
  -2  10   1     1476.25     1559.79    193.37 o 
   0  10   1     4737.55     4961.02     64.86 o 
   2  10   1    44137.02    44594.79   1224.87 o 
   4  10   1      535.18      443.47     63.26 o 
   6  10   1     9051.56     9596.58    880.07 o 
   8  10   1       33.57        5.56     50.40 o 
  10  10   1      433.01      403.15     78.84 o 
  12  10   1       39.96      -60.90    129.79 o 
 -13  11   1      282.74      349.63    129.48 o 
 -11  11   1     1438.45     1422.48    125.01 o 
  -9  11   1     1102.19      925.17     96.20 o 
  -7  11   1     1713.03     1642.54     58.34 o 
  -5  11   1       75.59       68.23     32.17 o 
  -3  11   1     2688.41     2552.14    146.32 o 
  -1  11   1     4251.33     4138.66    183.70 o 
   1  11   1      509.43      482.00     26.70 o 
   3  11   1    12881.48    13184.64    820.56 o 
   5  11   1     7958.57     8331.15    152.08 o 
   7  11   1     3408.94     3291.87    180.50 o 
   9  11   1      204.32      182.82     73.79 o 
  11  11   1     2048.03     2170.75    372.06 o 
 -12  12   1       75.11       32.56    117.56 o 
 -10  12   1     1068.55      968.25    105.43 o 
  -8  12   1      234.48      137.35     46.02 o 
  -6  12   1     4445.38     4101.52    302.82 o 
  -4  12   1      536.35      513.61     36.14 o 
  -2  12   1     3184.21     3137.74    299.13 o 
   0  12   1     9822.79     9568.61    424.22 o 
   2  12   1     4597.68     5111.99     95.69 o 
   4  12   1    10693.71    10962.49    974.67 o 
   6  12   1     1699.84     1729.04     55.16 o 
   8  12   1     5192.22     5266.65    535.30 o 
  10  12   1       23.00       49.09     73.50 o 
  12  12   1      233.98      194.95    236.15 o 
 -11  13   1       38.00       40.90    102.95 o 
  -9  13   1       79.36      141.07     81.08 o 
  -7  13   1       70.63       67.38     47.99 o 
  -5  13   1      329.11      304.83     37.73 o 
  -3  13   1     4549.08     4781.85    282.35 o 
  -1  13   1     3273.12     3433.32    128.89 o 
   1  13   1     5743.94     5612.38    437.44 o 
   3  13   1      829.44      869.23     34.51 o 
   5  13   1     2024.05     1739.55     77.75 o 
   7  13   1        7.62       -0.76     48.70 o 
   9  13   1        3.21       25.66     73.39 o 
  11  13   1      166.85      251.55     79.34 o 
 -12  14   1       89.33       61.67    116.58 o 
 -10  14   1      750.14      815.86    150.16 o 
  -8  14   1      767.37      749.34     61.45 o 
  -6  14   1     8288.68     7919.15     99.87 o 
  -4  14   1     1177.80     1133.75     43.90 o 
  -2  14   1     3825.02     4052.82     83.44 o 
   0  14   1    11361.51    11880.29    137.99 o 
   2  14   1     2950.73     3198.76     59.59 o 
   4  14   1     9069.79     9634.29    746.72 o 
   6  14   1      298.85      293.15     42.66 o 
   8  14   1     3440.51     3608.63    374.95 o 
  10  14   1      613.91      646.37     90.81 o 
  12  14   1       54.67       66.35    138.99 o 
 -11  15   1      437.62      306.23    110.39 o 
  -9  15   1      509.06      584.99     73.85 o 
  -7  15   1      660.28      555.54     53.27 o 
  -5  15   1     7705.54     7426.64    307.57 o 
  -3  15   1       56.82       55.22     35.16 o 
  -1  15   1       20.35       26.66     32.43 o 
   1  15   1     3678.94     3633.71    198.82 o 
   3  15   1     2274.62     2379.77     69.12 o 
   5  15   1     4921.44     5287.01    427.66 o 
   7  15   1       93.28       49.74     50.07 o 
   9  15   1      751.53      905.63    113.16 o 
  11  15   1       19.72       75.42     78.21 o 
 -10  16   1       38.12       44.27     91.51 o 
  -8  16   1     1431.99     1390.11     66.85 o 
  -6  16   1     2012.10     1965.28     63.33 o 
  -4  16   1     1857.90     2002.48     91.18 o 
  -2  16   1     2191.68     2221.24     51.79 o 
   0  16   1      881.83      948.05     74.16 o 
   2  16   1     4828.61     4862.79    236.70 o 
   4  16   1        7.53        0.90     36.77 o 
   6  16   1     6565.51     5557.99    413.98 o 
   8  16   1      129.16      133.78     62.28 o 
  10  16   1     1090.35     1052.46    185.45 o 
 -11  17   1      153.10      168.97    108.00 o 
  -9  17   1       67.81       43.17     67.48 o 
  -7  17   1      467.21      487.94     57.05 o 
  -5  17   1      363.10      350.47     48.88 o 
  -3  17   1      294.92      319.70     42.51 o 
  -1  17   1     1056.08      971.38     52.08 o 
   1  17   1      174.92      231.94     46.88 o 
   3  17   1      132.75      138.57     50.05 o 
   5  17   1       71.73       73.09     48.38 o 
   7  17   1       26.52       11.34     57.74 o 
   9  17   1      105.23      142.55    118.73 o 
  11  17   1       43.63      -45.88    161.46 o 
 -10  18   1       33.67      205.24    172.49 o 
  -8  18   1     1625.19     1790.69    105.04 o 
  -6  18   1      131.17      188.29     68.24 o 
  -4  18   1     2800.18     2886.69    114.88 o 
  -2  18   1     1357.03     1438.79     60.54 o 
   0  18   1     1909.82     2004.35     74.43 o 
   2  18   1     3266.70     3307.95    123.63 o 
   4  18   1      515.91      431.26     53.97 o 
   6  18   1      940.93      985.78     65.09 o 
   8  18   1      471.60      445.65     76.09 o 
  10  18   1      259.09      387.71    161.63 o 
  -9  19   1      791.00      849.94    105.25 o 
  -7  19   1      409.35      461.01     70.68 o 
  -5  19   1      155.06      159.30     56.89 o 
  -3  19   1       33.41       15.76     52.08 o 
  -1  19   1       53.57       65.42     47.12 o 
   1  19   1      203.14      239.05     48.43 o 
   3  19   1     1586.74     1561.16     75.13 o 
   5  19   1       49.75       61.70     52.75 o 
   7  19   1     2753.80     2513.05    100.66 o 
   9  19   1        0.34      -10.68    104.02 o 
 -10  20   1      168.53      230.98    124.33 o 
  -8  20   1      334.99      345.90     90.01 o 
  -6  20   1     2531.05     2668.57    223.58 o 
  -4  20   1       26.79       21.44     57.67 o 
  -2  20   1      433.65      475.29     56.93 o 
   0  20   1     2488.23     2604.63     91.41 o 
   2  20   1      151.37      192.86     51.83 o 
   4  20   1     3145.50     3118.38     81.96 o 
   6  20   1       82.56       70.40     65.73 o 
   8  20   1      864.70      958.03     92.41 o 
  10  20   1        0.81      -72.15    118.03 o 
  -9  21   1        4.29        7.00    125.73 o 
  -7  21   1      377.01      298.77     91.58 o 
  -5  21   1      251.16      278.56     67.55 o 
  -3  21   1        0.27       15.52     54.72 o 
  -1  21   1      140.19      159.19     53.33 o 
   1  21   1      128.85      164.52     52.45 o 
   3  21   1       22.82       23.95     49.53 o 
   5  21   1      640.02      568.90     60.94 o 
   7  21   1       46.14       32.44     75.01 o 
   9  21   1       44.44       19.61    125.56 o 
  -8  22   1        1.47      -11.03    105.77 o 
  -6  22   1      599.43      598.64     94.36 o 
  -4  22   1      542.24      602.34    105.68 o 
  -2  22   1     1916.33     2020.26    107.08 o 
   0  22   1      986.87      960.92     79.81 o 
   2  22   1      189.34      193.51     92.29 o 
   4  22   1     1307.89     1203.44     86.52 o 
   6  22   1      120.71      111.21     67.92 o 
   8  22   1      458.66      640.93    123.46 o 
  -7  23   1     1005.14      999.89    130.55 o 
  -5  23   1       27.27      -25.07     81.16 o 
  -3  23   1      633.39      578.81    104.72 o 
  -1  23   1       60.15      103.38     68.08 o 
   1  23   1       67.03       81.97     71.66 o 
   3  23   1       65.30       76.47     70.14 o 
   5  23   1      133.46       84.01     81.08 o 
   7  23   1       29.94      108.40    107.87 o 
  -6  24   1      431.97      452.65    107.61 o 
  -4  24   1      199.55      185.83     83.96 o 
  -2  24   1      277.71      273.60     77.13 o 
   0  24   1      628.44      631.03     82.48 o 
   2  24   1     1057.93     1156.17     95.44 o 
   4  24   1        2.80      -15.18     75.48 o 
   6  24   1      592.84      707.65    129.06 o 
  -7  25   1      127.07      117.41     97.97 o 
  -5  25   1       75.47      -17.89     90.36 o 
  -3  25   1        6.75       28.56     78.41 o 
  -1  25   1        0.45      -24.19     72.62 o 
   1  25   1      432.06      405.08     77.04 o 
   3  25   1      359.71      327.65     87.77 o 
   5  25   1       51.60       51.61     82.84 o 
  -6  26   1       12.85       32.24    101.65 o 
  -4  26   1      263.90      289.51     92.96 o 
  -2  26   1       36.85       34.27     79.87 o 
   0  26   1       87.18      108.34     74.62 o 
   2  26   1      930.88      808.84     90.45 o 
   4  26   1      264.89      252.78     83.36 o 
   6  26   1       56.66      157.78    117.33 o 
  -5  27   1      259.52      274.07    104.88 o 
  -3  27   1       36.16        1.23     83.85 o 
  -1  27   1       11.19        8.80     78.06 o 
   1  27   1       28.43       74.24     83.89 o 
   3  27   1       62.44       86.25     84.75 o 
  -2  28   1      126.35      165.75     92.04 o 
   0  28   1      265.98      294.09     88.86 o 
   2  28   1       18.34       30.64     87.44 o 
 -14   0   2       15.65       38.35    196.66 o 
 -12   0   2        1.15      117.50    158.13 o 
 -10   0   2      694.17      594.88    134.49 o 
  -8   0   2     7246.06     7440.41    243.94 o 
  -6   0   2    30900.54    31857.82    415.91 o 
  -4   0   2    14867.43    16170.57    229.40 o 
  -2   0   2    60465.42    58190.49    392.79 o 
   2   0   2    31317.78    33635.93    717.90 o 
   4   0   2    40516.55    47404.97   3417.95 o 
   6   0   2     2339.28     2556.44    121.62 o 
   8   0   2     8927.40     8430.66    167.51 o 
  10   0   2       82.55       87.01    100.52 o 
  12   0   2      747.72      798.89    219.07 o 
 -13   1   2       11.26       76.43    128.28 o 
 -11   1   2      398.92      664.22    112.58 o 
  -9   1   2     1156.37     1356.61    106.79 o 
  -7   1   2     9243.14     9681.24    293.59 o 
  -5   1   2    11486.77    12049.70    161.93 o 
  -3   1   2    18688.64    18061.79    792.06 o 
  -1   1   2     5357.06     5089.84    904.83 o 
   1   1   2    72602.48    57643.00   3695.36 o 
   3   1   2    24806.77    26386.94    607.92 o 
   5   1   2     1232.02     1240.07     50.48 o 
   7   1   2        6.12       -9.15     50.33 o 
   9   1   2      490.30      417.94     60.98 o 
  11   1   2       66.40     -123.47    123.47 o 
  13   1   2       54.26      -79.71    144.39 o 
 -14   2   2       41.77       73.21    142.27 o 
 -12   2   2       51.24      203.77    120.06 o 
 -10   2   2     1698.02     1862.86    191.75 o 
  -8   2   2     2654.96     2950.18    118.82 o 
  -6   2   2      123.53      167.48     63.32 o 
  -4   2   2     7407.45     7529.76    108.60 o 
  -2   2   2    10250.64     9399.92    891.53 o 
   0   2   2     8958.16     9624.68     94.11 o 
   2   2   2    53607.17    51980.14    282.87 o 
   4   2   2    14646.87    15843.95    200.36 o 
   6   2   2     2375.97     2017.50     96.68 o 
   8   2   2     3302.98     3118.19    177.64 o 
  10   2   2      830.01      820.10     84.84 o 
  12   2   2       26.42      -49.45    135.97 o 
 -13   3   2       81.36       80.73    120.05 o 
 -11   3   2       28.46       48.64    104.82 o 
  -9   3   2       13.75      101.97     66.87 o 
  -7   3   2     6626.05     7218.27    280.45 o 
  -5   3   2     6443.00     6446.40     91.75 o 
  -3   3   2    14141.16    12984.51    556.44 o 
  -1   3   2    21991.87    22720.64    520.89 o 
   1   3   2     8690.90     9250.18    160.73 o 
   3   3   2     5049.76     5297.41    321.26 o 
   5   3   2     5373.11     5951.40    173.39 o 
   7   3   2      158.08      120.55     48.70 o 
   9   3   2      100.44       37.64     68.92 o 
  11   3   2      833.98      680.55    167.63 o 
  13   3   2       30.69      -73.00    158.68 o 
 -14   4   2      639.00      728.94    149.80 o 
 -12   4   2      211.50      270.80    114.85 o 
 -10   4   2     1618.97     1746.03    129.78 o 
  -8   4   2     6423.39     7120.92    134.38 o 
  -6   4   2     5506.32     5657.88    374.67 o 
  -4   4   2    77120.20    70950.94   1630.26 o 
  -2   4   2     4320.99     3859.71    225.38 o 
   0   4   2   160290.02   120237.91   2727.99 o 
   2   4   2    26617.13    27483.31   1374.04 o 
   4   4   2     5992.37     6247.89    233.30 o 
   6   4   2     6914.29     6690.56    135.81 o 
   8   4   2      509.00      551.73     71.60 o 
  10   4   2     2370.06     2044.76    248.62 o 
  12   4   2       42.62     -112.56    175.29 o 
 -13   5   2       46.05      113.13    120.61 o 
 -11   5   2       56.89       87.59    107.14 o 
  -9   5   2     1665.27     1590.49    117.55 o 
  -7   5   2     1365.01     1417.10     72.72 o 
  -5   5   2    22781.96    21293.38    155.65 o 
  -3   5   2    14006.50    12690.75    439.99 o 
  -1   5   2    50857.66    49305.82    512.83 o 
   1   5   2      127.11      217.37     17.94 o 
   3   5   2    10249.63    10374.34    612.21 o 
   5   5   2     1900.82     1678.32     66.50 o 
   7   5   2       30.11        0.84     55.24 o 
   9   5   2      815.87      736.82    143.13 o 
  11   5   2      891.81      797.32    161.06 o 
  13   5   2      134.04      206.06    154.89 o 
 -12   6   2        0.11       23.20    115.65 o 
 -10   6   2     1570.99     1594.54    171.70 o 
  -8   6   2      176.37      136.28     99.90 o 
  -6   6   2    15448.21    16199.06    870.34 o 
  -4   6   2     1265.12     1207.03     61.82 o 
  -2   6   2     8889.46     8857.37    518.69 o 
   0   6   2     6444.76     7536.03    108.76 o 
   2   6   2    21138.21    20771.80   1107.88 o 
   4   6   2      463.90      405.19     89.92 o 
   6   6   2     1801.03     1867.20    126.82 o 
   8   6   2     1356.47     1473.91    189.94 o 
  10   6   2        9.81        1.89     71.77 o 
  12   6   2        9.89      -87.08    163.65 o 
 -13   7   2      137.10      259.00    126.01 o 
 -11   7   2      965.17     1033.16    117.62 o 
  -9   7   2     2521.42     2545.30    131.03 o 
  -7   7   2     1429.28     1399.70     69.70 o 
  -5   7   2     3381.38     2857.05    358.38 o 
  -3   7   2       37.03       31.29     32.68 o 
  -1   7   2    23545.53    24049.26    236.76 o 
   1   7   2     4257.63     4457.56     98.76 o 
   3   7   2    26491.32    26602.03    383.58 o 
   5   7   2     1505.95     1338.37     63.95 o 
   7   7   2       21.05       -2.39     59.28 o 
   9   7   2     1491.56     1561.11    205.91 o 
  11   7   2        7.37        5.03     82.27 o 
  13   7   2       31.73     -156.54    156.54 o 
 -12   8   2      143.11       60.87    114.67 o 
 -10   8   2      498.48      622.30    101.74 o 
  -8   8   2      647.20      643.81    111.20 o 
  -6   8   2    25281.72    25705.20   1321.00 o 
  -4   8   2    13748.34    14755.45   1029.21 o 
  -2   8   2    35740.95    37293.37   1175.65 o 
   0   8   2     1031.58      904.82     96.42 o 
   2   8   2    13682.41    13679.19    895.44 o 
   4   8   2     2858.49     2930.83     77.13 o 
   6   8   2     1000.55     1074.47     79.61 o 
   8   8   2     3318.75     3667.59    565.13 o 
  10   8   2      318.88      399.84    105.47 o 
  12   8   2      508.98      497.29    100.56 o 
 -13   9   2       80.51       26.61    121.09 o 
 -11   9   2     1706.13     1592.11    141.50 o 
  -9   9   2      101.70      108.91     72.84 o 
  -7   9   2    14268.01    13724.94   1009.12 o 
  -5   9   2      526.67      707.76     79.03 o 
  -3   9   2    52879.89    52666.47   1324.02 o 
  -1   9   2     1693.12     1803.91     66.46 o 
   1   9   2    28949.54    34304.86    986.97 o 
   3   9   2     2440.40     2518.94    196.65 o 
   5   9   2     1124.35     1112.73    156.14 o 
   7   9   2      680.05      618.98     57.43 o 
   9   9   2      311.80      263.08     73.57 o 
  11   9   2      143.54      159.09     80.06 o 
  13   9   2      145.78       44.21    163.58 o 
 -12  10   2      276.60      274.95    106.81 o 
 -10  10   2       79.37       23.61     94.19 o 
  -8  10   2     3784.43     3571.64    239.91 o 
  -6  10   2       24.47       39.25     39.16 o 
  -4  10   2    27110.98    26611.26   1129.06 o 
  -2  10   2       64.17       82.53     25.62 o 
   0  10   2     9189.37     9168.01    138.96 o 
   2  10   2      816.08      651.19     47.28 o 
   4  10   2     5966.19     6489.40    386.89 o 
   6  10   2      750.87      801.06     90.41 o 
   8  10   2      528.81      622.92     71.21 o 
  10  10   2     1528.02     1789.89    369.67 o 
  12  10   2       15.47       37.10     89.02 o 
 -13  11   2      216.83      242.44    126.35 o 
 -11  11   2        2.47      -22.62     98.32 o 
  -9  11   2     2036.64     1712.96     87.50 o 
  -7  11   2      995.05      884.55     94.65 o 
  -5  11   2     3253.95     3312.59    118.60 o 
  -3  11   2     8600.04     9303.49    310.68 o 
  -1  11   2     2819.90     2975.92     49.80 o 
   1  11   2      960.98      892.47     33.97 o 
   3  11   2      231.52      222.52     57.51 o 
   5  11   2     2063.63     1993.27    261.54 o 
   7  11   2      483.51      464.01     51.15 o 
   9  11   2      259.58      284.27     78.05 o 
  11  11   2      290.59      244.02    142.96 o 
 -12  12   2       47.02      111.90    139.04 o 
 -10  12   2       34.33       13.26     80.87 o 
  -8  12   2     1486.67     1368.10    137.03 o 
  -6  12   2     1163.68     1072.51     50.53 o 
  -4  12   2    17309.22    17144.27    432.58 o 
  -2  12   2     1983.72     2090.01    101.57 o 
   0  12   2    13332.96    13369.20    244.90 o 
   2  12   2      560.65      734.98     42.85 o 
   4  12   2     2362.81     2457.31    190.13 o 
   6  12   2     2353.29     2230.06    143.58 o 
   8  12   2       77.95       34.80     65.52 o 
  10  12   2      332.81      493.22     82.47 o 
  12  12   2       65.23       64.53     86.47 o 
 -11  13   2      229.01       32.40    135.37 o 
  -9  13   2     2607.97     2477.43     94.58 o 
  -7  13   2       37.64       60.93     45.43 o 
  -5  13   2    18091.44    17223.08    638.59 o 
  -3  13   2      298.60      237.19     33.85 o 
  -1  13   2    26264.66    26914.95    253.31 o 
   1  13   2      181.77      175.16     29.84 o 
   3  13   2     4538.56     5075.13    509.10 o 
   5  13   2     1146.33     1167.90    222.86 o 
   7  13   2      211.22      156.20     49.88 o 
   9  13   2      104.43      120.38     70.98 o 
  11  13   2       57.31      114.85     81.35 o 
 -12  14   2        2.61      -52.31    117.83 o 
 -10  14   2     1662.00     1429.85    161.11 o 
  -8  14   2       78.09       46.18     49.34 o 
  -6  14   2     6759.17     6403.99    152.08 o 
  -4  14   2      116.10      113.18     38.17 o 
  -2  14   2     5677.62     6009.31    195.08 o 
   0  14   2       61.87       84.75     42.17 o 
   2  14   2     3654.17     4123.22    459.45 o 
   4  14   2      832.01      796.17    186.63 o 
   6  14   2      514.20      439.46     64.12 o 
   8  14   2       85.18      112.25     77.30 o 
  10  14   2       54.15      108.91     86.96 o 
 -11  15   2      482.44      518.64    121.71 o 
  -9  15   2      267.67      210.27     69.77 o 
  -7  15   2     4351.22     4329.08    116.69 o 
  -5  15   2       78.68       83.32     39.62 o 
  -3  15   2     5899.09     6163.48    266.14 o 
  -1  15   2     4240.11     4120.18     78.62 o 
   1  15   2     1722.39     1696.61    139.48 o 
   3  15   2     3362.64     3015.17    109.10 o 
   5  15   2     1268.21     1194.43     52.51 o 
   7  15   2       15.21       -4.38     54.20 o 
   9  15   2        1.41       70.75     83.57 o 
  11  15   2        3.54      -10.10     97.89 o 
 -10  16   2      175.68      167.06    136.77 o 
  -8  16   2       68.23       32.98     65.19 o 
  -6  16   2     6753.11     6630.30    167.45 o 
  -4  16   2      389.44      370.09     55.35 o 
  -2  16   2     5394.96     5453.11    222.93 o 
   0  16   2       17.99       30.91     54.72 o 
   2  16   2      531.04      498.62     43.51 o 
   4  16   2      276.84      175.37     76.96 o 
   6  16   2     1163.85     1243.83     59.44 o 
   8  16   2      181.39      309.30     87.73 o 
  10  16   2       45.76       44.38     83.86 o 
 -11  17   2      277.32      324.84    153.40 o 
  -9  17   2       17.44       53.41    119.43 o 
  -7  17   2     2513.05     2650.65    149.89 o 
  -5  17   2      707.01      721.78     61.70 o 
  -3  17   2    20728.09    23605.17    197.11 o 
  -1  17   2       60.84       29.91     45.82 o 
   1  17   2     7619.87     7621.64     96.49 o 
   3  17   2      732.25      816.71     49.72 o 
   5  17   2      509.49      362.34     68.37 o 
   7  17   2      834.79      850.95     61.79 o 
   9  17   2       42.61       27.49    126.26 o 
  11  17   2      112.31       74.60    168.46 o 
 -10  18   2       16.19        1.75    143.07 o 
  -8  18   2     1103.25     1162.19     87.05 o 
  -6  18   2       72.35       56.46     57.06 o 
  -4  18   2     4203.60     4853.05    115.74 o 
  -2  18   2     1298.67     1387.17     86.47 o 
   0  18   2     1437.52     1326.98     71.36 o 
   2  18   2      280.76      255.27     52.32 o 
   4  18   2        7.45       -1.73     50.23 o 
   6  18   2       20.80       55.34     58.11 o 
   8  18   2       40.84       92.29    119.61 o 
  10  18   2       89.91      175.47    145.70 o 
  -9  19   2     1489.81     1513.97    111.47 o 
  -7  19   2       21.13      -16.66     66.65 o 
  -5  19   2     4090.39     4457.80    141.70 o 
  -3  19   2     1200.08     1293.02     68.99 o 
  -1  19   2     2570.22     2638.14     76.32 o 
   1  19   2     2482.75     2513.23     94.91 o 
   3  19   2     1162.75     1230.60     63.13 o 
   5  19   2       87.20      129.29     50.91 o 
   7  19   2        3.93        7.20     66.32 o 
   9  19   2       84.34      -14.53    119.78 o 
 -10  20   2      192.29      357.77    174.59 o 
  -8  20   2       51.56       18.92     77.04 o 
  -6  20   2      240.88      155.78     68.03 o 
  -4  20   2       22.92       14.74     61.75 o 
  -2  20   2       37.08       40.85     56.92 o 
   0  20   2     1071.83     1002.35     86.07 o 
   2  20   2        5.37        8.04     49.06 o 
   4  20   2        4.15       10.55     51.76 o 
   6  20   2       59.78       71.82     61.08 o 
   8  20   2       96.20       32.22    104.90 o 
  -9  21   2      599.10      742.93    107.30 o 
  -7  21   2        3.34       24.96     75.29 o 
  -5  21   2     6192.26     7489.21    656.15 o 
  -3  21   2      179.07      213.01     64.06 o 
  -1  21   2     2380.51     2516.11    273.97 o 
   1  21   2       34.15       25.25     52.69 o 
   3  21   2     1359.48     1282.78     71.71 o 
   5  21   2      218.91      242.44     63.42 o 
   7  21   2       91.49       78.13     72.42 o 
   9  21   2        7.02       40.10    137.82 o 
  -8  22   2        2.96       40.84     88.08 o 
  -6  22   2      256.11      412.30     77.75 o 
  -4  22   2       94.28       59.33     64.42 o 
  -2  22   2     1937.98     2034.69    248.68 o 
   0  22   2      271.01      316.50     77.75 o 
   2  22   2      137.32      110.66     56.21 o 
   4  22   2        2.61      -13.16     55.92 o 
   6  22   2       96.78      105.24     70.37 o 
   8  22   2        4.56      -32.05    120.31 o 
  -7  23   2      395.81      453.54    104.27 o 
  -5  23   2      246.19      255.38     74.94 o 
  -3  23   2     1406.85     1730.98    217.14 o 
  -1  23   2      123.49      140.48     55.11 o 
   1  23   2      713.54      677.69     59.98 o 
   3  23   2      269.96      348.68     58.77 o 
   5  23   2      114.24      171.39     65.87 o 
   7  23   2       45.34      110.23     78.18 o 
  -6  24   2       24.39       91.79     89.09 o 
  -4  24   2       76.63      131.99     88.92 o 
  -2  24   2       54.97       45.31     78.07 o 
   0  24   2       63.61       56.51     72.91 o 
   2  24   2       66.99       82.49     71.30 o 
   4  24   2      127.76      105.11     57.72 o 
   6  24   2        0.71       83.36     99.12 o 
  -5  25   2        4.76       31.04     92.73 o 
  -3  25   2      605.11      687.54     99.55 o 
  -1  25   2        1.58       33.24     83.24 o 
   1  25   2      334.97      417.77     94.30 o 
   3  25   2      110.00      176.68     84.71 o 
   5  25   2      161.86      216.80     97.72 o 
  -4  26   2      127.47      227.26     94.38 o 
  -2  26   2       66.21       96.32     86.79 o 
   0  26   2       55.51       70.80     78.00 o 
   2  26   2      374.91      322.89     86.78 o 
   4  26   2       65.92       53.00     81.65 o 
  -3  27   2       43.02      157.60     96.36 o 
  -1  27   2      157.44      206.01     85.55 o 
   1  27   2       21.81       64.47     78.29 o 
   3  27   2        8.50       25.20     84.63 o 
  -2  28   2        9.33       45.93     97.11 o 
   0  28   2        7.09       70.96     85.54 o 
   2  28   2       34.06       51.33     88.09 o 
 -13   1   3       41.56      205.65    128.40 o 
 -11   1   3     4231.28     5074.73    204.28 o 
  -9   1   3      507.14      594.12     95.96 o 
  -7   1   3    14092.61    14285.12    436.31 o 
  -5   1   3    23640.94    23989.77    731.03 o 
  -3   1   3    14487.39    14201.57    122.85 o 
  -1   1   3    71400.97    76646.08   2759.86 o 
   1   1   3     1106.91     1192.83     25.22 o 
   3   1   3    45176.89    42794.08   1075.02 o 
   5   1   3     1409.12     1356.43     46.61 o 
   7   1   3     9550.60     9158.66    194.68 o 
   9   1   3      325.36      317.43     58.43 o 
  11   1   3      334.82      352.89     81.14 o 
  13   1   3       78.90     -163.33    164.00 o 
 -14   2   3      741.14      967.37    154.72 o 
 -12   2   3     3125.31     3541.75    157.95 o 
 -10   2   3      415.93      547.66     78.30 o 
  -8   2   3     5159.45     5478.13    152.16 o 
  -6   2   3        2.93      -22.31     59.57 o 
  -4   2   3     4490.09     4262.32    281.59 o 
  -2   2   3    17544.02    16123.41   1033.37 o 
   0   2   3     8445.86     8370.33    310.96 o 
   2   2   3    26238.32    26591.73    497.01 o 
   4   2   3     8103.70     8094.11    311.33 o 
   6   2   3       70.90       99.04     41.81 o 
   8   2   3      793.24      579.39     57.73 o 
  10   2   3        0.09      -37.05     70.82 o 
  12   2   3       41.70       -2.72    120.92 o 
 -13   3   3      782.15     1117.93    209.27 o 
 -11   3   3      642.35      729.02     91.67 o 
  -9   3   3    17004.43    17174.77    295.95 o 
  -7   3   3     6703.58     6433.60    305.93 o 
  -5   3   3    21100.33    21914.31    753.27 o 
  -3   3   3    52592.30    46146.80    220.70 o 
  -1   3   3    19018.10    18204.83    980.57 o 
   1   3   3   100530.55    88227.20   2078.61 o 
   3   3   3     1655.56     1651.74    154.78 o 
   5   3   3    49330.18    49275.66    490.40 o 
   7   3   3     1981.76     2019.76     68.21 o 
   9   3   3     2565.33     2326.72    118.65 o 
  11   3   3      941.61      803.47    112.68 o 
  13   3   3       51.30     -106.95    158.13 o 
 -12   4   3        1.65      -67.16    108.82 o 
 -10   4   3       69.29       99.34     79.88 o 
  -8   4   3       40.32       23.33     60.31 o 
  -6   4   3      428.70      447.11     55.61 o 
  -4   4   3    25256.85    25885.19    717.98 o 
  -2   4   3     2091.76     2038.89     40.27 o 
   0   4   3      287.16      297.18     21.28 o 
   2   4   3     2513.29     2789.71     81.51 o 
   4   4   3      292.59      269.29     58.91 o 
   6   4   3     1174.54     1004.15     53.72 o 
   8   4   3       24.03      -40.70     51.70 o 
  10   4   3      186.35      -14.21     74.95 o 
  12   4   3        0.34      -13.82     80.60 o 
 -13   5   3      307.70      465.26    127.56 o 
 -11   5   3       31.11      105.92     98.13 o 
  -9   5   3     6538.30     6654.43    456.01 o 
  -7   5   3     3917.38     3597.07    197.27 o 
  -5   5   3    20228.82    18044.39    892.84 o 
  -3   5   3    50550.27    43808.02    376.07 o 
  -1   5   3    17750.82    17712.20    168.91 o 
   1   5   3    46311.29    47785.92   1223.79 o 
   3   5   3     4925.19     5292.56    352.12 o 
   5   5   3    40320.47    38762.93    491.42 o 
   7   5   3      779.70      856.10     57.12 o 
   9   5   3     2271.69     2306.64    165.91 o 
  11   5   3      498.92      488.38     91.20 o 
  13   5   3        7.45     -161.83    167.33 o 
 -12   6   3     2219.82     2364.34    512.31 o 
 -10   6   3     4057.31     4440.75    486.30 o 
  -8   6   3       54.14       71.01     73.72 o 
  -6   6   3      506.55      560.68     55.11 o 
  -4   6   3     3106.78     2661.14     56.52 o 
  -2   6   3     4717.27     4058.47    306.54 o 
   0   6   3    23692.67    24831.09   1034.05 o 
   2   6   3    18524.14    19222.88    422.89 o 
   4   6   3      672.27      765.85     36.67 o 
   6   6   3     1658.58     1452.24     96.63 o 
   8   6   3       12.42      -12.27     53.90 o 
  10   6   3      206.93       51.95     74.69 o 
  12   6   3        4.77     -108.70    112.45 o 
 -13   7   3      342.47      269.75    125.58 o 
 -11   7   3     3467.90     3764.79    665.97 o 
  -9   7   3      376.62      440.12     86.25 o 
  -7   7   3     6709.49     6634.53    527.63 o 
  -5   7   3     9238.06     8256.84    221.09 o 
  -3   7   3    11233.27    11100.93    523.69 o 
  -1   7   3    61123.37    57119.18    623.07 o 
   1   7   3      538.21      625.77     21.60 o 
   3   7   3    46384.98    42800.73    778.13 o 
   5   7   3     1804.26     1940.55    102.95 o 
   7   7   3     6516.40     7004.32    139.12 o 
   9   7   3       21.78       26.30     69.76 o 
  11   7   3      227.43      148.78     87.56 o 
 -12   8   3       52.32       -6.00    104.30 o 
 -10   8   3        2.48      -39.39     72.91 o 
  -8   8   3      517.58      484.05     74.43 o 
  -6   8   3     1654.23     1463.26    242.01 o 
  -4   8   3      110.66      169.52     35.96 o 
  -2   8   3     1542.79     1380.96     91.06 o 
   0   8   3     5461.75     5635.66    110.33 o 
   2   8   3      480.25      453.09     38.01 o 
   4   8   3    11388.32    11353.77    513.94 o 
   6   8   3        7.58      -12.94     32.66 o 
   8   8   3      782.16      687.62     77.32 o 
  10   8   3       19.60      -28.87     77.01 o 
  12   8   3       33.22      -70.03    109.47 o 
 -13   9   3      266.17      293.07    130.96 o 
 -11   9   3     1089.16     1159.04    133.70 o 
  -9   9   3      275.64      236.64     71.79 o 
  -7   9   3     8272.38     7775.62    523.52 o 
  -5   9   3      714.13      586.64     74.86 o 
  -3   9   3    30003.32    32708.68    614.17 o 
  -1   9   3    31550.68    31336.13    648.99 o 
   1   9   3    21074.15    22496.45    614.66 o 
   3   9   3    18325.01    17323.34    583.20 o 
   5   9   3       73.86       43.53     60.16 o 
   7   9   3     1003.86     1494.76    180.32 o 
   9   9   3      704.74      808.38    155.29 o 
  11   9   3      189.20      181.86     88.06 o 
 -12  10   3     1113.78     1121.02    232.56 o 
 -10  10   3      391.39      360.32     77.26 o 
  -8  10   3     3530.07     3090.50    271.26 o 
  -6  10   3      161.85      120.05     45.12 o 
  -4  10   3     3020.79     3154.84     79.89 o 
  -2  10   3     6316.12     6468.14    132.30 o 
   0  10   3     4868.17     5245.78    286.14 o 
   2  10   3     2155.37     2069.22    117.40 o 
   4  10   3     5831.36     5597.84    249.42 o 
   6  10   3     1423.65     1306.69     85.04 o 
   8  10   3     1339.14     1327.37    205.92 o 
  10  10   3      552.68      458.24    121.42 o 
  12  10   3       93.78        4.94     91.72 o 
 -11  11   3       71.54       55.23     97.90 o 
  -9  11   3     3826.17     3820.65    404.00 o 
  -7  11   3     1003.17      977.35     82.83 o 
  -5  11   3     8259.66     8578.41    273.31 o 
  -3  11   3    16924.26    17223.66   1021.76 o 
  -1  11   3        8.61       -1.07     38.84 o 
   1  11   3    17984.10    19055.44    352.25 o 
   3  11   3       19.18       -5.04     32.67 o 
   5  11   3    10176.84    10929.67   1383.78 o 
   7  11   3     1311.38     1605.73    313.46 o 
   9  11   3      194.59      276.73     77.14 o 
  11  11   3        5.05       19.48     97.02 o 
 -12  12   3        3.29       -2.90    110.53 o 
 -10  12   3      720.36      654.82     82.44 o 
  -8  12   3      170.77      205.73     64.84 o 
  -6  12   3        3.41      -32.60     42.31 o 
  -4  12   3     4880.19     4675.92    138.46 o 
  -2  12   3     1504.02     1396.08     56.56 o 
   0  12   3     3738.36     3813.37    200.60 o 
   2  12   3     3583.34     3333.43    102.09 o 
   4  12   3      218.68      221.64     40.19 o 
   6  12   3     2982.87     2553.45     74.43 o 
   8  12   3      113.39       85.50     94.21 o 
  10  12   3       91.97       23.52     88.33 o 
  12  12   3       29.44       17.53    158.31 o 
 -11  13   3        1.52      -32.73     93.06 o 
  -9  13   3     1424.06     1413.09    162.33 o 
  -7  13   3       53.93       61.18     47.33 o 
  -5  13   3     3585.98     3567.12     86.88 o 
  -3  13   3     1156.56     1169.63    129.48 o 
  -1  13   3     5958.33     5770.64    131.45 o 
   1  13   3     4728.50     5001.19    210.05 o 
   3  13   3     2408.79     2497.48    278.35 o 
   5  13   3      871.90     1017.30     54.70 o 
   7  13   3       15.96       16.93     72.84 o 
   9  13   3      189.75      282.66     91.71 o 
  11  13   3       65.34      111.74     96.91 o 
 -12  14   3       40.25       51.83    158.31 o 
 -10  14   3     2295.72     2047.63    128.87 o 
  -8  14   3       17.69      -73.92     82.41 o 
  -6  14   3     1773.48     1763.35     77.01 o 
  -4  14   3      149.67      171.73     52.38 o 
  -2  14   3      399.74      379.11     48.30 o 
   0  14   3     2377.85     2613.72    183.44 o 
   2  14   3     1653.61     1492.73     72.06 o 
   4  14   3       89.47       58.85     43.27 o 
   6  14   3     1136.63      961.88     58.05 o 
   8  14   3      236.41      186.96     78.34 o 
  10  14   3      243.51      231.17     91.77 o 
 -11  15   3     1352.48     1072.60    153.40 o 
  -9  15   3        5.91      -37.98     93.32 o 
  -7  15   3     1475.35     1444.33     95.15 o 
  -5  15   3     1015.60     1054.21     66.67 o 
  -3  15   3      556.81      565.58     59.07 o 
  -1  15   3    10891.59    10292.30    233.34 o 
   1  15   3       92.80       98.09     46.07 o 
   3  15   3     8121.79     8225.49    261.19 o 
   5  15   3        1.66       20.79     45.88 o 
   7  15   3     2200.20     2233.17    305.23 o 
   9  15   3       83.73      240.55     88.73 o 
  11  15   3       53.57      134.48    102.94 o 
 -10  16   3       18.61       73.20    129.06 o 
  -8  16   3      205.72      198.11     86.14 o 
  -6  16   3      155.78      154.67     60.57 o 
  -4  16   3      123.10      140.97     58.30 o 
  -2  16   3     1311.15     1256.24     71.97 o 
   0  16   3     2833.65     2839.33     80.47 o 
   2  16   3      314.64      322.86     43.85 o 
   4  16   3     1823.58     1586.69     99.38 o 
   6  16   3      116.23      158.55     81.60 o 
   8  16   3       27.44       71.70     71.24 o 
  10  16   3       95.97      164.67     92.90 o 
 -11  17   3        8.32      316.96    160.41 o 
  -9  17   3        0.87       29.27     92.31 o 
  -7  17   3     1014.04     1146.01     98.33 o 
  -5  17   3      430.82      458.22     63.46 o 
  -3  17   3    10733.73    12415.75   1257.45 o 
  -1  17   3      266.86      272.88     51.29 o 
   1  17   3     1184.96     1234.03     62.63 o 
   3  17   3     1003.25      952.35     52.45 o 
   5  17   3      794.14      840.79     87.91 o 
   7  17   3        3.49       64.12     74.96 o 
   9  17   3      153.74      167.71     86.11 o 
 -10  18   3      108.42       94.74    139.92 o 
  -8  18   3      814.73      815.93     87.76 o 
  -6  18   3       86.92      143.08     77.30 o 
  -4  18   3     2231.20     2328.87    167.00 o 
  -2  18   3      175.33      198.76     52.38 o 
   0  18   3       13.62        8.50     47.01 o 
   2  18   3       45.52       65.10     32.05 o 
   4  18   3      369.67      334.81     47.12 o 
   6  18   3        5.47       -6.03     50.84 o 
   8  18   3      310.46      300.15    126.79 o 
  10  18   3       12.18      -17.86    136.59 o 
  -9  19   3      890.73      906.89    115.37 o 
  -7  19   3        4.72        8.23     69.18 o 
  -5  19   3      110.17      114.11     67.48 o 
  -3  19   3       11.14       33.89     66.65 o 
  -1  19   3      860.25      947.35     64.83 o 
   1  19   3     1294.14     1296.23     66.28 o 
   3  19   3      299.29      229.06     54.70 o 
   5  19   3      282.26      320.76     65.27 o 
   7  19   3        5.96       40.45    109.97 o 
   9  19   3       70.77      119.61    142.90 o 
  -8  20   3       15.06       -3.16     79.77 o 
  -6  20   3       18.37       21.26     69.69 o 
  -4  20   3      114.74       81.20     68.12 o 
  -2  20   3      392.82      419.74     61.69 o 
   0  20   3      674.48      767.04     61.22 o 
   2  20   3     1213.45     1081.40     65.34 o 
   4  20   3      402.16      377.08     58.11 o 
   6  20   3      192.96      137.15     69.83 o 
   8  20   3        0.18      -16.64    124.16 o 
  -9  21   3      159.86      187.26    123.06 o 
  -7  21   3       58.83       81.02     77.35 o 
  -5  21   3      557.86      607.28     81.09 o 
  -3  21   3      282.58      290.77     68.66 o 
  -1  21   3      330.67      346.61     55.55 o 
   1  21   3      283.22      273.52     56.95 o 
   3  21   3        5.26       19.24     53.33 o 
   5  21   3        7.15       17.58     67.43 o 
   7  21   3       33.86       48.17     71.65 o 
  -8  22   3       13.16       60.25     88.69 o 
  -6  22   3      621.12      849.94     94.68 o 
  -4  22   3       61.82       48.04     72.10 o 
  -2  22   3      234.17      301.68     66.57 o 
   0  22   3        1.81       43.90     54.46 o 
   2  22   3      483.51      442.66     60.42 o 
   4  22   3       23.24       -1.35     59.81 o 
   6  22   3        1.47        5.58     67.49 o 
   8  22   3       73.64       62.17    114.70 o 
  -7  23   3      233.55      296.11     90.79 o 
  -5  23   3      377.93      455.17     82.51 o 
  -3  23   3      610.91      580.97     74.61 o 
  -1  23   3       31.93       63.63     55.97 o 
   1  23   3       49.18       67.12     57.91 o 
   3  23   3       89.94      158.69     60.35 o 
   5  23   3       56.30       42.05     69.12 o 
   7  23   3      313.14      384.32     80.44 o 
  -6  24   3       31.26        6.77     88.62 o 
  -4  24   3       17.73        2.13     74.26 o 
  -2  24   3       45.88       63.54     71.01 o 
   0  24   3       80.79       96.87     62.09 o 
   2  24   3      209.96      220.93     61.46 o 
   4  24   3      305.72      272.96     70.37 o 
   6  24   3       10.37       30.83     72.19 o 
  -5  25   3      277.89      333.34    102.34 o 
  -3  25   3       86.32      211.18     84.29 o 
  -1  25   3      135.63      109.51     61.71 o 
   1  25   3       25.63       35.03     60.67 o 
   3  25   3       33.43       33.31     61.92 o 
   5  25   3        4.22       -1.79     66.95 o 
  -4  26   3       31.03      -20.87     99.59 o 
  -2  26   3       34.92       41.37     96.49 o 
   0  26   3        3.99      -25.80     86.28 o 
   2  26   3       70.30       91.94     85.81 o 
   4  26   3        0.67      107.17     99.64 o 
  -3  27   3       13.16       76.34    102.71 o 
  -1  27   3       57.09       65.06     92.54 o 
   1  27   3       20.44       54.70     88.00 o 
   3  27   3      170.28      121.95     96.97 o 
   0  28   3       33.46      105.64     91.25 o 
 -12   0   4     1162.59     1105.52    181.25 o 
 -10   0   4    10052.17    11006.52    312.24 o 
  -8   0   4      938.41      853.18    148.15 o 
  -6   0   4    41912.64    42220.43    456.18 o 
  -4   0   4       56.08       94.04     53.76 o 
  -2   0   4    33193.39    29722.43    240.26 o 
   2   0   4     5719.64     5924.83    242.19 o 
   4   0   4       77.99      153.36     86.77 o 
   6   0   4      407.00      501.98     74.09 o 
   8   0   4      312.89      207.01     76.43 o 
  10   0   4      378.50      133.84    231.24 o 
  12   0   4       36.26      -32.21    270.38 o 
 -13   1   4      244.28      245.61    120.31 o 
 -11   1   4      584.85      631.47    114.47 o 
  -9   1   4      104.96      -12.61     83.45 o 
  -7   1   4     6893.83     6286.26    366.52 o 
  -5   1   4    19997.60    20646.57    304.44 o 
  -3   1   4     2499.21     2719.10     55.27 o 
  -1   1   4      714.13      858.33     43.01 o 
   1   1   4     2492.96     2458.98     67.34 o 
   3   1   4      651.84      669.48     22.25 o 
   5   1   4     4063.66     4138.85    244.65 o 
   7   1   4      666.81      695.21     55.15 o 
   9   1   4      375.64      269.98     59.82 o 
  11   1   4       85.27      -43.33    101.00 o 
 -12   2   4      411.79      547.56    130.36 o 
 -10   2   4      116.90      119.15     80.28 o 
  -8   2   4     7731.01     7668.39    393.14 o 
  -6   2   4     3529.59     3254.78    162.77 o 
  -4   2   4     6130.20     6315.17     96.33 o 
  -2   2   4    14995.53    14315.41    109.71 o 
   0   2   4     5339.74     5561.71     61.14 o 
   2   2   4      782.82      689.81     25.01 o 
   4   2   4     1319.48     1279.39     59.40 o 
   6   2   4      845.67      785.11     62.31 o 
   8   2   4       39.97       54.71     53.89 o 
  10   2   4       63.06        2.44     59.63 o 
  12   2   4       59.99      -55.76    143.42 o 
 -13   3   4        6.63       48.59    128.12 o 
 -11   3   4      143.05      253.44     92.19 o 
  -9   3   4     8743.59     7549.15    570.53 o 
  -7   3   4     2596.42     2386.26    106.30 o 
  -5   3   4     4948.06     4365.68    140.88 o 
  -3   3   4     2062.61     2236.83     50.54 o 
  -1   3   4      972.49      855.22     47.63 o 
   1   3   4      879.67      966.95     29.99 o 
   3   3   4      254.22      240.28     25.52 o 
   5   3   4     2325.43     2403.64    122.89 o 
   7   3   4      442.34      408.57     53.73 o 
   9   3   4      546.52      430.58     71.67 o 
  11   3   4       22.75      -40.26     99.46 o 
 -12   4   4     2379.79     2782.63    425.36 o 
 -10   4   4      924.92      983.10     93.47 o 
  -8   4   4    15513.32    15516.61    248.92 o 
  -6   4   4      911.68      804.07     57.24 o 
  -4   4   4    30535.68    29914.54    437.36 o 
  -2   4   4     1753.53     1604.87     51.75 o 
   0   4   4    19659.24    21446.91    727.53 o 
   2   4   4    14398.21    15479.16    139.15 o 
   4   4   4     2825.49     3181.16     88.61 o 
   6   4   4       57.43       74.96     44.86 o 
   8   4   4       11.30      -17.20     53.00 o 
  10   4   4       27.11       13.37     62.61 o 
  12   4   4      136.71      -12.79     88.36 o 
 -13   5   4      303.80      435.97    128.21 o 
 -11   5   4     1498.65     1500.14    168.90 o 
  -9   5   4     2936.10     2776.42    282.55 o 
  -7   5   4    12649.11    12013.20    386.40 o 
  -5   5   4     1915.16     1670.51     60.36 o 
  -3   5   4    21598.93    21679.92    561.34 o 
  -1   5   4      187.03      280.03     26.32 o 
   1   5   4    12591.15    14688.21    249.70 o 
   3   5   4      865.74      850.52     47.49 o 
   5   5   4      674.53      624.48    113.61 o 
   7   5   4     2388.56     1964.19     98.10 o 
   9   5   4        4.35      -30.42     58.23 o 
  11   5   4      396.04      180.59     87.85 o 
 -12   6   4       28.38       72.86    110.51 o 
 -10   6   4      165.58      176.57     78.22 o 
  -8   6   4        0.99      -41.76     64.13 o 
  -6   6   4     5691.68     5453.00    313.64 o 
  -4   6   4       13.28       93.22     75.21 o 
  -2   6   4      130.20       70.89     42.29 o 
   0   6   4      456.82      336.45     32.64 o 
   2   6   4     1272.86     1521.25     90.46 o 
   4   6   4     1048.79     1139.76     97.54 o 
   6   6   4        1.45        2.00     42.77 o 
   8   6   4      839.61      833.29     62.99 o 
  10   6   4       80.95      -45.57     76.84 o 
  12   6   4        3.56     -123.75    123.75 o 
 -13   7   4       12.20      -43.68    122.52 o 
 -11   7   4      205.35      171.97     92.31 o 
  -9   7   4      281.64      215.76     73.38 o 
  -7   7   4     3335.97     3081.59    235.97 o 
  -5   7   4        1.09       28.76     42.85 o 
  -3   7   4    16075.92    16582.32    873.14 o 
  -1   7   4      734.14      731.94     48.59 o 
   1   7   4       57.96       58.38     21.79 o 
   3   7   4     1675.08     1722.52     54.75 o 
   5   7   4      937.46      936.96     60.11 o 
   7   7   4     5448.25     4817.54    152.90 o 
   9   7   4        5.24       29.38     59.32 o 
  11   7   4      158.07       52.78     87.31 o 
 -12   8   4       76.62      -48.66    128.45 o 
 -10   8   4     6622.21     6340.88    760.27 o 
  -8   8   4     1167.13     1059.71     86.42 o 
  -6   8   4    15686.65    15040.17    273.88 o 
  -4   8   4     1029.19     1064.44    104.20 o 
  -2   8   4     2351.34     2018.70     39.25 o 
   0   8   4     2577.95     2871.18    173.63 o 
   2   8   4     3948.52     4492.30    169.50 o 
   4   8   4      667.90      774.52     36.67 o 
   6   8   4       48.56       55.05     47.67 o 
   8   8   4      434.63      369.54     59.12 o 
  10   8   4       76.80        1.33     92.76 o 
  12   8   4        1.32     -112.20    112.20 o 
 -13   9   4       79.86      114.30    120.35 o 
 -11   9   4     1223.41     1203.17    198.15 o 
  -9   9   4     3826.66     3758.25    296.82 o 
  -7   9   4     3517.41     3272.62    375.98 o 
  -5   9   4    12349.78    11836.63    286.14 o 
  -3   9   4     2147.39     2329.77     48.50 o 
  -1   9   4    19737.60    19646.39    255.93 o 
   1   9   4    11854.81    12789.37    554.78 o 
   3   9   4      130.34      116.16     31.43 o 
   5   9   4     5925.06     5242.47    190.59 o 
   7   9   4      936.56      712.31     83.89 o 
   9   9   4      596.13      489.80     87.66 o 
  11   9   4       48.45       55.88    128.19 o 
 -12  10   4      672.13      772.53    128.51 o 
 -10  10   4       74.95      -17.66     77.62 o 
  -8  10   4     4796.91     4492.17    286.41 o 
  -6  10   4       41.41       47.25     51.38 o 
  -4  10   4     1831.84     1748.56     76.27 o 
  -2  10   4      888.11      771.44     52.76 o 
   0  10   4     4346.57     4384.00     80.57 o 
   2  10   4     1128.53     1095.47     43.82 o 
   4  10   4      606.76      574.52     57.55 o 
   6  10   4     4855.71     4773.47    122.24 o 
   8  10   4       17.83       42.88     83.64 o 
  10  10   4      393.38      338.29    104.10 o 
  12  10   4        0.07      -18.90    137.64 o 
 -11  11   4      563.06      483.75    107.83 o 
  -9  11   4     1217.85      962.12     83.17 o 
  -7  11   4      414.82      362.42     72.55 o 
  -5  11   4     3919.88     3986.53    104.50 o 
  -3  11   4      151.61      166.06     53.24 o 
  -1  11   4     8768.13     9206.50    239.30 o 
   1  11   4     1893.93     2003.89     63.78 o 
   3  11   4     4048.22     3623.10    139.39 o 
   5  11   4     2024.49     1767.06     63.48 o 
   7  11   4       82.73      105.54     67.50 o 
   9  11   4      223.97      164.27     87.71 o 
  11  11   4       80.74       75.04    104.21 o 
 -12  12   4      128.09      124.68    149.73 o 
 -10  12   4      123.33       37.80     92.24 o 
  -8  12   4     1613.59     1655.38    103.29 o 
  -6  12   4      960.92      831.24     79.64 o 
  -4  12   4     5692.30     6180.73    279.86 o 
  -2  12   4       33.79       42.97     47.52 o 
   0  12   4      930.49      926.99     57.01 o 
   2  12   4      661.16      768.12     50.67 o 
   4  12   4      152.92      171.08     46.75 o 
   6  12   4      563.36      569.51     69.13 o 
   8  12   4      211.95      177.82     90.33 o 
  10  12   4       58.33       91.88     95.40 o 
 -11  13   4     1247.29     1040.20    157.26 o 
  -9  13   4     1130.44      954.02    108.97 o 
  -7  13   4     6470.41     6177.76    147.27 o 
  -5  13   4      141.25       98.57     57.59 o 
  -3  13   4    18126.56    20167.26   1207.86 o 
  -1  13   4     1471.88     1414.83     63.78 o 
   1  13   4     4009.25     3882.79     95.09 o 
   3  13   4     3688.96     3802.30     77.70 o 
   5  13   4     1682.36     1425.78    101.66 o 
   7  13   4     2699.01     2400.03     98.38 o 
   9  13   4        1.55      -27.46     93.24 o 
  11  13   4        6.37       59.00     99.90 o 
 -10  14   4      653.19      655.53    107.81 o 
  -8  14   4     1019.36      982.27     96.01 o 
  -6  14   4     1243.89     1415.95     91.77 o 
  -4  14   4     5434.11     6313.77    255.84 o 
  -2  14   4       43.24       51.77     50.18 o 
   0  14   4      790.68      878.22     98.68 o 
   2  14   4       18.11        8.65     41.27 o 
   4  14   4      596.16      706.23     68.65 o 
   6  14   4       23.72       63.21     64.46 o 
   8  14   4      268.17      298.67     88.22 o 
  10  14   4       12.01      -30.43     98.54 o 
 -11  15   4       55.90       55.16    146.22 o 
  -9  15   4      800.76      834.83    176.52 o 
  -7  15   4      487.56      478.61     81.71 o 
  -5  15   4      303.32      342.31     70.40 o 
  -3  15   4     8155.81     8958.73    776.22 o 
  -1  15   4     1337.31     1309.20     65.03 o 
   1  15   4     4394.98     4316.89    244.11 o 
   3  15   4     1731.79     1493.71    147.71 o 
   5  15   4      395.49      430.12     53.43 o 
   7  15   4      124.84      166.29     71.83 o 
   9  15   4      586.04      613.49     98.05 o 
 -10  16   4      249.54      219.19    111.19 o 
  -8  16   4      882.74      717.41     94.80 o 
  -6  16   4     1567.98     1667.20    118.32 o 
  -4  16   4       19.29       46.41     63.67 o 
  -2  16   4       40.24       92.48     50.83 o 
   0  16   4       24.18        4.03     56.57 o 
   2  16   4       89.85       92.65     41.88 o 
   4  16   4      188.98      229.43     51.87 o 
   6  16   4      142.97      137.72     66.85 o 
   8  16   4      390.44      524.57    116.28 o 
  10  16   4        2.16       34.60     97.11 o 
  -9  17   4     1413.37     1343.61    180.37 o 
  -7  17   4      200.29      199.49     86.12 o 
  -5  17   4     3656.00     4323.45    432.85 o 
  -3  17   4       22.81       17.89     59.11 o 
  -1  17   4     8024.01     7855.56    433.68 o 
   1  17   4     2768.72     2811.27     83.13 o 
   3  17   4     1759.93     1503.74     60.18 o 
   5  17   4     3233.92     3055.55    186.76 o 
   7  17   4      298.57      314.04     74.58 o 
   9  17   4       67.18       51.84     92.48 o 
 -10  18   4      715.27      633.51    126.23 o 
  -8  18   4      497.99      546.09     96.79 o 
  -6  18   4     1037.74     1071.06    151.74 o 
  -4  18   4       45.31       61.66     69.47 o 
  -2  18   4     1972.83     1870.22     81.13 o 
   0  18   4      155.22      146.93     52.81 o 
   2  18   4      240.08      321.82     46.05 o 
   4  18   4       26.75        9.99     50.85 o 
   6  18   4      409.23      453.88     59.04 o 
   8  18   4        1.63       37.73     90.29 o 
  -9  19   4       82.92       66.54    115.32 o 
  -7  19   4      697.06      850.85     90.94 o 
  -5  19   4      415.82      531.70     80.27 o 
  -3  19   4      695.63      806.23     72.99 o 
  -1  19   4     5234.90     5465.23    530.08 o 
   1  19   4      392.29      363.56     47.12 o 
   3  19   4     1208.07     1185.81     60.61 o 
   5  19   4      877.39      781.12     60.06 o 
   7  19   4      238.33      249.63     86.35 o 
   9  19   4       57.04       16.99    151.13 o 
  -8  20   4        1.06       24.77    100.33 o 
  -6  20   4      434.82      413.83     82.76 o 
  -4  20   4      432.26      528.74     79.57 o 
  -2  20   4       27.50       36.06     59.12 o 
   0  20   4       60.17       81.00     55.68 o 
   2  20   4       25.66       15.41     43.28 o 
   4  20   4        1.20       -0.78     61.26 o 
   6  20   4        1.74       47.34     70.64 o 
   8  20   4        2.55       70.05    139.74 o 
  -9  21   4        1.55       12.60    118.56 o 
  -7  21   4     1529.98     1914.19    215.45 o 
  -5  21   4      140.39      182.43     80.60 o 
  -3  21   4      745.26      917.36     88.82 o 
  -1  21   4     1568.40     1646.37    180.37 o 
   1  21   4     1291.02     1174.33    125.21 o 
   3  21   4      961.75      870.77     69.45 o 
   5  21   4      402.60      381.00     77.32 o 
   7  21   4      509.97      619.74    129.06 o 
  -8  22   4      649.95      722.16    139.22 o 
  -6  22   4      105.47       70.43     85.11 o 
  -4  22   4      819.13     1055.51    119.23 o 
  -2  22   4     1228.68     1089.14    134.93 o 
   0  22   4       14.75       39.12     58.27 o 
   2  22   4       24.50      -27.23     59.11 o 
   4  22   4      172.41      155.63     65.57 o 
   6  22   4        1.60       32.64     74.30 o 
  -7  23   4      141.04      205.45     97.44 o 
  -5  23   4      426.02      565.08    103.56 o 
  -3  23   4     1465.79     1866.78    245.88 o 
  -1  23   4      207.31      204.98     61.15 o 
   1  23   4      208.62      266.45     61.63 o 
   3  23   4       24.30       33.33     61.83 o 
   5  23   4      173.69      213.85     74.35 o 
  -6  24   4        3.36        5.61    103.46 o 
  -4  24   4       27.32       93.34     85.50 o 
  -2  24   4        5.54       22.45     76.15 o 
   0  24   4      270.93      258.45     66.64 o 
   2  24   4        5.77        8.18     63.78 o 
   4  24   4       18.30       21.41     68.55 o 
  -5  25   4      555.26      779.38    103.37 o 
  -3  25   4       86.18       48.02     82.71 o 
  -1  25   4      372.00      420.79     70.56 o 
   1  25   4       90.27      119.58     65.06 o 
   3  25   4      199.57      240.87     72.93 o 
  -4  26   4        1.51       43.82     90.57 o 
  -2  26   4      299.19      478.26     92.48 o 
   0  26   4       40.86       54.56     71.36 o 
   2  26   4        0.44       29.35     63.50 o 
  -1  27   4      150.21      304.18     79.20 o 
   1  27   4       88.34      135.11     70.62 o 
 -13   1   5      544.31      685.25    148.07 o 
 -11   1   5      142.44      136.78    103.60 o 
  -9   1   5     4407.78     4177.57    304.88 o 
  -7   1   5     8627.32     7625.97    254.01 o 
  -5   1   5      354.20      323.91     57.15 o 
  -3   1   5    35144.71    35043.03    219.22 o 
  -1   1   5     2131.74     2457.80     64.66 o 
   1   1   5    18683.25    19724.25    205.82 o 
   3   1   5     2950.34     3143.78    260.96 o 
   5   1   5     5352.28     5100.09    324.92 o 
   7   1   5     3646.52     3800.80    148.48 o 
   9   1   5      379.94      280.37     64.29 o 
  11   1   5      407.58      303.56    108.16 o 
 -12   2   5      248.17      441.36    102.34 o 
 -10   2   5      879.84      818.96     90.82 o 
  -8   2   5      909.31      745.36    110.41 o 
  -6   2   5      121.97      105.15     61.01 o 
  -4   2   5    15933.54    15609.58    586.03 o 
  -2   2   5     1093.87      850.73    162.95 o 
   0   2   5    12422.98    13288.20    468.63 o 
   2   2   5     3432.37     3730.01     74.67 o 
   4   2   5     2326.73     2113.14     54.86 o 
   6   2   5        8.85       16.33     49.01 o 
   8   2   5      389.53      336.29     59.20 o 
  10   2   5       12.71      -60.45     76.49 o 
  12   2   5        0.68      -96.00    145.79 o 
 -13   3   5      130.39      141.84    121.63 o 
 -11   3   5       65.28      129.30     84.26 o 
  -9   3   5      374.49      329.43     78.85 o 
  -7   3   5      249.73      199.24     65.96 o 
  -5   3   5    10986.46    10436.48    236.50 o 
  -3   3   5      655.72      731.47     40.43 o 
  -1   3   5    42307.93    43068.27   1995.99 o 
   1   3   5       13.34      132.10     63.50 o 
   3   3   5     9469.66     9836.90    200.01 o 
   5   3   5      927.30     1006.38     56.74 o 
   7   3   5     2086.47     1911.23     70.60 o 
   9   3   5      790.15      802.23     69.42 o 
  11   3   5       13.91      -97.37    103.48 o 
 -12   4   5       69.28       73.50     93.75 o 
 -10   4   5      258.04      243.08     87.12 o 
  -8   4   5      657.03      686.77     74.50 o 
  -6   4   5     3500.14     3139.54    188.16 o 
  -4   4   5       11.50       12.82     42.28 o 
  -2   4   5     5425.32     5299.84    107.52 o 
   0   4   5     5192.69     5810.71    195.67 o 
   2   4   5     1204.86     1210.93     51.66 o 
   4   4   5      113.16       82.91     37.72 o 
   6   4   5       64.24       96.28     46.46 o 
   8   4   5       84.27       74.58     54.18 o 
  10   4   5        5.64      -54.56     62.10 o 
  12   4   5       20.83     -105.57    159.50 o 
 -13   5   5      199.95      181.13    122.02 o 
 -11   5   5      731.42      829.93    106.32 o 
  -9   5   5      382.49      414.85     76.73 o 
  -7   5   5     1209.26     1141.17     73.26 o 
  -5   5   5     5694.96     5341.52    448.83 o 
  -3   5   5     1928.57     1864.27    154.02 o 
  -1   5   5    17209.94    16560.14    370.72 o 
   1   5   5     3322.49     3903.47     51.80 o 
   3   5   5     8757.82     9317.32    260.85 o 
   5   5   5     1460.91     1577.21    109.98 o 
   7   5   5      735.79      718.46     61.55 o 
   9   5   5     1474.39     1355.84    100.55 o 
  11   5   5       62.44       14.41    132.98 o 
 -12   6   5     1039.05     1046.09    107.63 o 
 -10   6   5        8.30      -54.44     78.28 o 
  -8   6   5        9.00        7.85     62.48 o 
  -6   6   5     9110.21     8262.72    268.02 o 
  -4   6   5      630.45      579.82     52.02 o 
  -2   6   5    19211.93    19014.76    535.16 o 
   0   6   5       13.04       43.42     36.40 o 
   2   6   5     7929.10     8254.54     84.55 o 
   4   6   5       54.61       56.88     41.20 o 
   6   6   5       13.43       73.08     47.67 o 
   8   6   5      317.35      263.95     68.56 o 
  10   6   5        5.92      -72.88     84.45 o 
  12   6   5       11.46     -141.96    217.41 o 
 -13   7   5      401.07      411.96    129.36 o 
 -11   7   5       46.98       -2.00     85.32 o 
  -9   7   5      617.94      558.48     76.08 o 
  -7   7   5     5926.48     5031.30    106.97 o 
  -5   7   5      302.77      278.97     51.13 o 
  -3   7   5    14859.83    13748.96   1232.92 o 
  -1   7   5      104.11       72.92     46.46 o 
   1   7   5    29933.23    31755.76   1549.50 o 
   3   7   5      469.63      633.97     42.73 o 
   5   7   5     4021.10     3846.70    249.04 o 
   7   7   5     2555.98     2592.26     85.77 o 
   9   7   5      325.81      289.53     71.95 o 
  11   7   5       26.41      -48.69    187.29 o 
 -12   8   5      216.26      177.29    100.51 o 
 -10   8   5      280.93      219.62     79.92 o 
  -8   8   5     1842.62     1742.16     83.70 o 
  -6   8   5      183.67      239.45     58.20 o 
  -4   8   5    14322.24    15235.54    945.46 o 
  -2   8   5      425.81      430.20     55.16 o 
   0   8   5     2455.10     2421.11     99.00 o 
   2   8   5        9.78        3.20     35.19 o 
   4   8   5     1734.64     1577.90     51.75 o 
   6   8   5       77.43      139.29     56.77 o 
   8   8   5        6.00        7.01     65.02 o 
  10   8   5       12.17      -31.93    101.65 o 
 -11   9   5      190.03      159.56    103.67 o 
  -9   9   5     1911.21     1723.03    114.13 o 
  -7   9   5      288.89      246.74     73.28 o 
  -5   9   5     2552.38     2484.68    210.49 o 
  -3   9   5     7473.05     7025.48    553.55 o 
  -1   9   5      402.69      366.41     53.80 o 
   1   9   5     5822.76     6294.62    347.91 o 
   3   9   5     1098.56     1087.95     46.59 o 
   5   9   5     2736.23     2761.36     81.92 o 
   7   9   5      597.12      604.44     66.02 o 
   9   9   5       51.51      105.28     65.85 o 
  11   9   5       80.21      124.68    129.50 o 
 -12  10   5       13.84       42.38    137.12 o 
 -10  10   5      839.85      825.12    107.59 o 
  -8  10   5     1969.70     1751.40    103.72 o 
  -6  10   5     1615.76     1707.67    104.98 o 
  -4  10   5     6037.15     6683.09    822.97 o 
  -2  10   5     1590.58     1565.43     73.80 o 
   0  10   5    13009.39    12053.79    656.87 o 
   2  10   5      867.36      895.98     47.90 o 
   4  10   5      847.65      753.22     54.94 o 
   6  10   5      859.09      734.76     65.05 o 
   8  10   5        1.22       28.58     62.66 o 
  10  10   5      274.51      306.29    105.76 o 
 -11  11   5      615.31      547.22    120.79 o 
  -9  11   5     1732.46     1313.44    110.78 o 
  -7  11   5       74.78       80.70     73.60 o 
  -5  11   5     6432.14     5818.65    190.18 o 
  -3  11   5     2987.00     3571.44    538.23 o 
  -1  11   5    27326.52    24805.16   1404.18 o 
   1  11   5      197.79      184.69     51.47 o 
   3  11   5     4514.51     4077.56     80.08 o 
   5  11   5      571.58      609.47     72.21 o 
   7  11   5      443.54      417.16     77.10 o 
   9  11   5       27.70       23.47     93.49 o 
  11  11   5       10.37      -34.20    113.14 o 
 -12  12   5      378.67      378.43    149.73 o 
 -10  12   5      603.59      566.28    108.17 o 
  -8  12   5      485.37      440.93     84.70 o 
  -6  12   5    10293.36    10508.55   1078.64 o 
  -4  12   5     1237.05     1406.49    148.59 o 
  -2  12   5     8552.34     8798.17    346.38 o 
   0  12   5       87.58      155.31     51.33 o 
   2  12   5     2797.21     2624.50     68.29 o 
   4  12   5      777.13      855.15     83.01 o 
   6  12   5      757.94      602.43     78.18 o 
   8  12   5      611.81      508.25     85.53 o 
  10  12   5       63.29      147.51    104.99 o 
 -11  13   5     1065.37      938.75    131.06 o 
  -9  13   5      210.38      217.00     97.03 o 
  -7  13   5     1653.60     1759.83    147.27 o 
  -5  13   5      746.77      695.49     91.94 o 
  -3  13   5     4649.31     5093.79    505.99 o 
  -1  13   5     7041.32     6667.99    110.83 o 
   1  13   5     1125.88      928.60     63.99 o 
   3  13   5      942.53      995.40     55.74 o 
   5  13   5      848.15      794.25     78.36 o 
   7  13   5       60.26       95.53     76.04 o 
   9  13   5      160.16      234.38     89.04 o 
 -10  14   5        1.50       16.24    108.97 o 
  -8  14   5     1450.26     1494.86    108.39 o 
  -6  14   5     2604.72     2885.16    451.80 o 
  -4  14   5      458.94      534.04     84.84 o 
  -2  14   5     5550.33     5986.71    202.35 o 
   0  14   5     3009.97     3086.10     88.70 o 
   2  14   5     4436.76     4304.01     87.13 o 
   4  14   5       91.32      140.37     52.21 o 
   6  14   5      536.85      566.86    112.78 o 
   8  14   5       22.07       69.52     85.33 o 
  10  14   5       11.41      -16.87    105.17 o 
 -11  15   5       30.38      -87.32    115.67 o 
  -9  15   5      113.94      168.85    105.35 o 
  -7  15   5     1343.93     1407.94    241.58 o 
  -5  15   5        4.76        9.82     74.69 o 
  -3  15   5      939.67      999.23    108.85 o 
  -1  15   5      664.93      691.05     63.44 o 
   1  15   5     4608.63     4342.10    341.48 o 
   3  15   5        3.07        2.44     47.42 o 
   5  15   5      525.60      452.69     69.18 o 
   7  15   5       30.86       86.59     76.45 o 
   9  15   5        5.24      -82.18     90.39 o 
 -10  16   5      623.33      576.06    125.66 o 
  -8  16   5     2806.42     2471.44    197.18 o 
  -6  16   5       93.98      123.82     85.53 o 
  -4  16   5     5532.85     6804.57    664.58 o 
  -2  16   5     1123.23     1018.98     69.66 o 
   0  16   5     6209.97     6297.57    474.92 o 
   2  16   5      542.89      569.70     52.18 o 
   4  16   5      649.50      595.00     61.79 o 
   6  16   5      184.51      259.38     74.11 o 
   8  16   5      185.11      223.89     89.84 o 
  -9  17   5     1034.25      988.96    128.25 o 
  -7  17   5       32.91       44.22     93.14 o 
  -5  17   5     1144.93     1367.29    203.11 o 
  -3  17   5      164.92      160.39     75.85 o 
  -1  17   5       24.45       30.88     55.42 o 
   1  17   5      519.89      521.29     62.58 o 
   3  17   5        3.70        4.74     50.24 o 
   5  17   5        9.23       72.50     57.57 o 
   7  17   5       18.72       -5.16     80.04 o 
   9  17   5       32.57       80.34     92.64 o 
 -10  18   5     1085.36     1187.06    196.66 o 
  -8  18   5      232.07      261.03    107.55 o 
  -6  18   5     1767.76     2126.94    398.74 o 
  -4  18   5     2469.21     3064.37    259.67 o 
  -2  18   5     1170.16     1172.12     71.08 o 
   0  18   5      487.18      590.85     64.78 o 
   2  18   5      175.29      210.77     48.38 o 
   4  18   5      361.42      444.69     61.68 o 
   6  18   5       99.98       58.20     73.06 o 
   8  18   5        2.85       17.65     89.11 o 
  -9  19   5      102.16       98.16    121.98 o 
  -7  19   5      271.05      239.53    105.32 o 
  -5  19   5     2118.85     2514.82    263.35 o 
  -3  19   5       53.81       92.23     75.08 o 
  -1  19   5     1664.51     1774.24     85.04 o 
   1  19   5       26.14        7.71     47.13 o 
   3  19   5      153.40      122.61     52.96 o 
   5  19   5       26.32      -30.86     56.04 o 
   7  19   5       54.89      146.39     79.70 o 
  -8  20   5      149.86      225.47    113.92 o 
  -6  20   5     1958.83     2487.51    331.64 o 
  -4  20   5      181.28      260.35     82.26 o 
  -2  20   5     1469.34     1657.38     82.38 o 
   0  20   5       50.39       12.59     59.84 o 
   2  20   5     2070.62     1925.12     72.06 o 
   4  20   5        7.32       40.78     57.80 o 
   6  20   5       44.26       65.13     81.23 o 
  -7  21   5     1232.90     1643.05    317.05 o 
  -5  21   5        1.09       95.50     92.55 o 
  -3  21   5      985.00     1081.22    168.93 o 
  -1  21   5      112.56      102.49     63.89 o 
   1  21   5        2.24       -2.67     51.23 o 
   3  21   5       11.46       26.66     66.17 o 
   5  21   5        2.16      -11.12     65.57 o 
   7  21   5       54.12       12.08    124.33 o 
  -6  22   5      112.32      166.49     93.68 o 
  -4  22   5      339.26      507.01    117.56 o 
  -2  22   5      431.55      543.15    102.09 o 
   0  22   5      400.84      472.07     66.57 o 
   2  22   5      727.24      919.50     83.40 o 
   4  22   5       57.05       92.20     69.13 o 
   6  22   5       76.46       72.67    108.92 o 
  -5  23   5       28.04        4.88     93.20 o 
  -3  23   5      149.94      146.16     87.46 o 
  -1  23   5       23.75       52.10     65.54 o 
   1  23   5       17.75       46.26     64.96 o 
   3  23   5      137.54       81.09     67.04 o 
   5  23   5       12.13      -14.27     70.09 o 
  -4  24   5     1306.64     2005.44    345.89 o 
  -2  24   5      162.03      146.13     87.52 o 
   0  24   5     1127.87     1223.06     89.13 o 
   2  24   5       75.35      167.19     77.36 o 
   4  24   5       86.68       46.16     73.91 o 
  -3  25   5       33.65       21.68     91.93 o 
  -1  25   5        2.81       54.78     72.46 o 
   1  25   5       23.24        5.99     66.63 o 
   3  25   5       19.10      -15.54     74.57 o 
  -2  26   5      228.04      293.93     89.44 o 
   0  26   5      250.97      273.33     77.45 o 
 -12   0   6     3026.85     3040.22    227.65 o 
 -10   0   6       51.89       78.80    134.32 o 
  -8   0   6     1778.09     1805.82    156.03 o 
  -6   0   6     9554.54     8971.12    209.97 o 
  -4   0   6    43780.55    43620.84    396.29 o 
  -2   0   6    24154.41    20900.16    216.97 o 
   2   0   6    45877.73    34210.65   8612.21 o 
   4   0   6     1553.75     1576.74     76.86 o 
   6   0   6     3897.04     3815.09    218.55 o 
   8   0   6       81.63      159.99     85.61 o 
  10   0   6     1004.12      844.13    112.02 o 
 -13   1   6      578.30      822.66    122.58 o 
 -11   1   6     1198.95     1118.33    100.46 o 
  -9   1   6     3184.54     3287.34    281.68 o 
  -7   1   6     5312.87     5391.48    132.69 o 
  -5   1   6      751.25      788.16     59.00 o 
  -3   1   6       34.06       13.50     44.07 o 
  -1   1   6     1641.20     1879.22     60.13 o 
   1   1   6      264.35      300.99     34.95 o 
   3   1   6       45.21       45.48     24.25 o 
   5   1   6       49.11      112.95     44.65 o 
   7   1   6      131.37      135.27     59.81 o 
   9   1   6       33.43       61.51     64.95 o 
  11   1   6       22.67      -69.78    101.71 o 
 -12   2   6      328.43      390.15    134.32 o 
 -10   2   6     2420.98     2316.10    107.73 o 
  -8   2   6     4008.46     3615.19    125.12 o 
  -6   2   6     9382.89     8746.58    212.86 o 
  -4   2   6    12976.85    12100.83    317.05 o 
  -2   2   6    13040.09    13593.07   1366.45 o 
   0   2   6    20137.34    20697.57    215.34 o 
   2   2   6     8141.65     8493.80    133.05 o 
   4   2   6     8331.71     8400.92    271.64 o 
   6   2   6     2255.95     2507.76    132.87 o 
   8   2   6      659.03      709.10     71.04 o 
  10   2   6      260.89      308.15     73.14 o 
 -11   3   6      341.06      392.32    102.98 o 
  -9   3   6     1552.74     1490.31     91.18 o 
  -7   3   6     4502.14     4071.24    273.18 o 
  -5   3   6      129.30      114.45     48.78 o 
  -3   3   6      308.68      300.28     43.83 o 
  -1   3   6     1415.98     1660.48     68.86 o 
   1   3   6      193.62      184.90     33.30 o 
   3   3   6      615.69      615.94     43.55 o 
   5   3   6      518.17      391.92    138.94 o 
   7   3   6       36.44       67.91     54.40 o 
   9   3   6       75.75       42.23     69.36 o 
  11   3   6       24.00      -82.22     82.22 o 
 -12   4   6        2.34       83.11     97.52 o 
 -10   4   6     5902.10     5893.85    322.92 o 
  -8   4   6       61.09       60.62     70.29 o 
  -6   4   6    20988.39    20353.14    796.00 o 
  -4   4   6    12960.43    13148.95    476.23 o 
  -2   4   6    12374.05    11241.67    306.81 o 
   0   4   6    17948.39    19254.06    720.51 o 
   2   4   6     9539.71     9832.70    303.82 o 
   4   4   6     7123.74     7794.64    294.19 o 
   6   4   6      319.28      209.83     97.88 o 
   8   4   6      818.45      887.76     73.99 o 
  10   4   6       16.97      -24.77     72.54 o 
 -11   5   6     2453.38     2167.45    124.95 o 
  -9   5   6       13.50      -12.36     69.13 o 
  -7   5   6     1555.09     1473.65     91.94 o 
  -5   5   6      434.08      433.56     57.46 o 
  -3   5   6        4.33      -14.40     41.91 o 
  -1   5   6      363.85      334.59     53.23 o 
   1   5   6      880.56     1009.63     49.77 o 
   3   5   6     1976.00     2115.51    130.43 o 
   5   5   6     2595.44     2863.00    249.42 o 
   7   5   6      124.47      139.42     65.86 o 
   9   5   6      198.13      162.50     72.52 o 
  11   5   6        3.93       90.74     79.70 o 
 -12   6   6     1982.73     2102.55    132.12 o 
 -10   6   6     1097.44      837.68    146.31 o 
  -8   6   6    11596.27    10776.15    411.18 o 
  -6   6   6     6263.27     5561.13    669.91 o 
  -4   6   6     8541.02     8764.29    960.52 o 
  -2   6   6    16015.08    15191.71    517.56 o 
   0   6   6     7938.70     8083.22    366.47 o 
   2   6   6     6443.52     6670.46    350.23 o 
   4   6   6     5741.71     5788.18    170.97 o 
   6   6   6     2670.43     2668.39    106.13 o 
   8   6   6      526.83      521.12     72.71 o 
  10   6   6      118.25      215.37    111.35 o 
 -11   7   6      538.20      404.71    117.25 o 
  -9   7   6     1357.34      990.18    103.82 o 
  -7   7   6     2871.08     2446.04    278.17 o 
  -5   7   6        6.93       -1.52     66.64 o 
  -3   7   6     1286.45     1349.20    206.03 o 
  -1   7   6       62.54       43.62     53.96 o 
   1   7   6      447.90      461.90     52.39 o 
   3   7   6      161.36      111.40     40.29 o 
   5   7   6      114.50      158.70     57.76 o 
   7   7   6      266.60      335.81     64.64 o 
   9   7   6       42.83      110.38     73.65 o 
  11   7   6      129.65      121.52     81.32 o 
 -12   8   6     1799.50     1653.03    142.07 o 
 -10   8   6       12.87      -24.23     95.55 o 
  -8   8   6     4456.04     4176.11    253.92 o 
  -6   8   6     1630.31     1347.22    137.91 o 
  -4   8   6    16853.89    18022.68   2385.55 o 
  -2   8   6     8576.51     8406.67    135.58 o 
   0   8   6     9270.89     9077.70    536.57 o 
   2   8   6    10792.56    11639.51    647.85 o 
   4   8   6      867.66      923.33     86.54 o 
   6   8   6     1921.09     1982.07     81.55 o 
   8   8   6      209.03      351.78     68.79 o 
  10   8   6      334.60      395.15     82.87 o 
 -11   9   6      141.42       93.28    113.17 o 
  -9   9   6     5135.85     4487.50    567.03 o 
  -7   9   6      698.15      645.17    105.68 o 
  -5   9   6      929.46      932.33    180.72 o 
  -3   9   6      197.27      246.91     68.04 o 
  -1   9   6      637.15      633.43     63.02 o 
   1   9   6     2644.50     2970.32     86.14 o 
   3   9   6      852.34      867.83     54.60 o 
   5   9   6       11.67       -0.90     56.67 o 
   7   9   6      665.51      535.43     69.58 o 
   9   9   6       81.19       87.27     80.84 o 
 -12  10   6        1.69       31.26    116.55 o 
 -10  10   6     1639.06     1628.31    128.71 o 
  -8  10   6      574.19      473.23     85.71 o 
  -6  10   6     3653.42     3917.51    540.24 o 
  -4  10   6     3557.23     3713.78    380.71 o 
  -2  10   6      678.04      531.94     64.59 o 
   0  10   6     2621.34     2788.11     88.16 o 
   2  10   6     1717.02     1631.53     82.04 o 
   4  10   6     3676.98     3456.94    104.50 o 
   6  10   6      219.44      341.41     72.56 o 
   8  10   6      497.89      498.41     92.67 o 
  10  10   6      281.70      305.65    114.44 o 
 -11  11   6      104.09       35.10    118.51 o 
  -9  11   6     1169.65      863.34    107.62 o 
  -7  11   6      231.44      194.74     83.34 o 
  -5  11   6      537.14      656.35     92.90 o 
  -3  11   6      665.04      683.88    110.24 o 
  -1  11   6        3.18      -20.00     55.29 o 
   1  11   6      109.17      152.43     55.88 o 
   3  11   6      425.96      382.85     55.92 o 
   5  11   6       56.27       31.75     66.11 o 
   7  11   6      110.31      107.38     80.37 o 
   9  11   6      233.06      261.83    110.48 o 
 -10  12   6     3042.18     2682.76    194.56 o 
  -8  12   6       13.24       -2.97     88.04 o 
  -6  12   6     5398.62     5582.62   1181.26 o 
  -4  12   6     1480.74     1550.37    176.96 o 
  -2  12   6     3743.36     3330.98    100.26 o 
   0  12   6     1095.07     1072.52     74.30 o 
   2  12   6     4109.14     3927.59     92.81 o 
   4  12   6     1821.81     1860.54     91.16 o 
   6  12   6      513.95      582.22     84.59 o 
   8  12   6     1207.22     1176.88    108.70 o 
  10  12   6       19.77       35.19    108.19 o 
 -11  13   6     1452.19     1237.13    143.70 o 
  -9  13   6      157.19      147.39    101.04 o 
  -7  13   6      772.78      981.15    189.39 o 
  -5  13   6       55.29       41.76     80.00 o 
  -3  13   6     1745.69     1869.25    399.18 o 
  -1  13   6       69.24       12.01     62.34 o 
   1  13   6     5624.55     5025.71    112.87 o 
   3  13   6       48.68      114.89     50.49 o 
   5  13   6      675.25      546.35     77.28 o 
   7  13   6      102.27       83.25     83.41 o 
   9  13   6      194.42      176.91    114.31 o 
 -10  14   6        4.77      -29.66    115.18 o 
  -8  14   6     3490.03     3207.35    357.15 o 
  -6  14   6      634.43      638.35     95.68 o 
  -4  14   6      919.09      985.70    156.82 o 
  -2  14   6     2593.78     2577.09     98.54 o 
   0  14   6       82.91      130.35     64.94 o 
   2  14   6     2149.00     2307.46    130.46 o 
   4  14   6      212.80      218.59     68.45 o 
   6  14   6      292.61      334.56     80.61 o 
   8  14   6      195.05      336.93    120.57 o 
  -9  15   6       21.36        5.45    105.42 o 
  -7  15   6      757.98      756.63    160.93 o 
  -5  15   6      253.01      296.93     85.71 o 
  -3  15   6       29.68       72.99     79.80 o 
  -1  15   6       32.30       24.39     57.64 o 
   1  15   6      355.87      302.13     61.03 o 
   3  15   6       97.86       68.19     50.33 o 
   5  15   6      324.20      245.95     74.28 o 
   7  15   6      293.96      213.39     87.83 o 
   9  15   6        1.29       58.09    111.86 o 
 -10  16   6        6.16      -32.51    122.00 o 
  -8  16   6     2033.35     2131.01    447.86 o 
  -6  16   6       34.30       60.62     89.26 o 
  -4  16   6     1564.92     1831.67    401.55 o 
  -2  16   6       79.79      104.91     63.71 o 
   0  16   6      667.29      554.98     89.57 o 
   2  16   6      148.56      234.47     52.99 o 
   4  16   6      197.50      264.42     56.72 o 
   6  16   6      167.83      218.72     83.35 o 
   8  16   6        1.33       -7.72     94.15 o 
  -9  17   6     1246.53     1274.67    216.80 o 
  -7  17   6       39.10      120.93    101.90 o 
  -5  17   6     1204.03     1366.49    362.49 o 
  -3  17   6      421.02      596.08    153.32 o 
  -1  17   6       28.82       12.21     59.97 o 
   1  17   6      247.61      129.84     67.16 o 
   3  17   6      541.67      435.19     58.46 o 
   5  17   6       10.24      -23.00     73.55 o 
   7  17   6      431.63      392.46     96.21 o 
  -8  18   6       31.74       43.26    111.46 o 
  -6  18   6      223.44      195.68    103.47 o 
  -4  18   6      295.02      304.87    129.06 o 
  -2  18   6      366.08      287.71     65.31 o 
   0  18   6      877.62      912.47     76.28 o 
   2  18   6      205.77      144.53     51.17 o 
   4  18   6      281.36      392.57     63.62 o 
   6  18   6        4.22      -15.12     79.22 o 
  -7  19   6       10.24        4.74    107.23 o 
  -5  19   6      199.16      281.66    103.21 o 
  -3  19   6      119.62      142.59     79.37 o 
  -1  19   6      150.70      210.28     74.51 o 
   1  19   6        8.12       17.33     49.69 o 
   3  19   6       43.91       60.95     55.61 o 
   5  19   6       12.25      -15.09     71.65 o 
   7  19   6        9.61       20.07     91.44 o 
  -8  20   6        6.11        9.22    121.82 o 
  -6  20   6      452.13      529.99    133.26 o 
  -4  20   6       15.01      -23.32     99.46 o 
  -2  20   6      157.55      182.25     68.44 o 
   0  20   6       17.14      -36.36     61.13 o 
   2  20   6      358.95      346.15     58.82 o 
   4  20   6      241.22      341.11     66.85 o 
   6  20   6       41.26       77.03     86.48 o 
  -7  21   6      620.64      830.16    189.65 o 
  -5  21   6      129.10       55.63    105.82 o 
  -3  21   6      142.14      197.72     84.52 o 
  -1  21   6       13.29      -25.86     70.26 o 
   1  21   6      168.53      181.01     55.69 o 
   3  21   6       68.82       39.36     55.58 o 
   5  21   6       78.07      104.68     84.40 o 
  -6  22   6       47.17       49.64    112.92 o 
  -4  22   6        1.47       40.16     91.00 o 
  -2  22   6       36.40       89.16     75.18 o 
   0  22   6      266.86      312.38     73.20 o 
   2  22   6      149.26      274.35     61.67 o 
   4  22   6       71.77       87.80     76.17 o 
  -5  23   6       80.25      116.01    118.02 o 
  -3  23   6        0.44      -18.53    100.66 o 
  -1  23   6       28.44       31.05     77.66 o 
   1  23   6      217.55      158.97     77.54 o 
   3  23   6        9.50        5.48     78.76 o 
  -4  24   6       83.38       79.96    108.61 o 
  -2  24   6       42.50       62.90     90.99 o 
   0  24   6      128.64      108.33     72.00 o 
   2  24   6        7.46       29.82     80.03 o 
  -1  25   6        0.49      -18.72     73.72 o 
 -11   1   7      936.98      880.83    101.87 o 
  -9   1   7      624.40      601.59     99.20 o 
  -7   1   7     7769.83     7610.79    222.22 o 
  -5   1   7     1133.24     1157.04     86.42 o 
  -3   1   7     6678.82     7322.09    204.36 o 
  -1   1   7      114.12       81.85     46.96 o 
   1   1   7      158.71       55.96     32.14 o 
   3   1   7      345.51      341.60     43.73 o 
   5   1   7      305.19      321.01     54.97 o 
   7   1   7       58.08      194.64     64.13 o 
   9   1   7       20.06       41.50     77.67 o 
 -12   2   7       65.35      135.02    105.00 o 
 -10   2   7      457.64      427.43     87.85 o 
  -8   2   7      748.34      675.07     99.20 o 
  -6   2   7      103.53      102.65     61.71 o 
  -4   2   7     2013.56     2056.50     81.78 o 
  -2   2   7     3182.14     3348.85    147.19 o 
   0   2   7      186.89      151.05     44.30 o 
   2   2   7     2708.65     2331.94     55.83 o 
   4   2   7      174.10      250.65     50.09 o 
   6   2   7       73.83      204.02     56.45 o 
   8   2   7        1.40       71.07     69.30 o 
  10   2   7        1.70       -1.53     83.42 o 
 -11   3   7        7.07       84.96     91.92 o 
  -9   3   7     3862.03     3583.78    147.62 o 
  -7   3   7      347.70      328.12     69.66 o 
  -5   3   7     4137.38     4135.26     92.26 o 
  -3   3   7       36.47       50.58     45.58 o 
  -1   3   7     2831.16     2718.84     90.93 o 
   1   3   7        7.92      -23.05     36.42 o 
   3   3   7      217.14       99.36     53.11 o 
   5   3   7      135.68      273.97     64.07 o 
   7   3   7        4.07       25.89     70.14 o 
   9   3   7        0.12       32.65     76.35 o 
 -12   4   7        3.89       72.65    128.22 o 
 -10   4   7      227.55      259.06     89.18 o 
  -8   4   7       87.92      139.70     89.31 o 
  -6   4   7      874.80      760.35    103.76 o 
  -4   4   7     2762.53     3130.17    106.56 o 
  -2   4   7      210.80      202.70     61.05 o 
   0   4   7      593.77      569.73     60.29 o 
   2   4   7      579.93      593.40     47.58 o 
   4   4   7      799.76      746.46     68.75 o 
   6   4   7      391.53      437.88     68.32 o 
   8   4   7       70.71       47.52     72.46 o 
  10   4   7       11.36       26.56     85.76 o 
 -11   5   7      151.96      205.49    111.74 o 
  -9   5   7      951.98      689.52    102.19 o 
  -7   5   7       64.23       41.09     74.29 o 
  -5   5   7     6336.39     6483.19    651.18 o 
  -3   5   7      457.00      353.52     65.52 o 
  -1   5   7     3971.49     3743.71    306.37 o 
   1   5   7      602.95      567.33     50.56 o 
   3   5   7      961.06      893.25     66.20 o 
   5   5   7        4.87       44.28     60.44 o 
   7   5   7        1.50      -12.20     69.68 o 
   9   5   7        3.27       39.27     83.30 o 
 -12   6   7        8.44       30.19    126.73 o 
 -10   6   7       26.48       48.74    104.42 o 
  -8   6   7      601.55      637.55    103.23 o 
  -6   6   7       44.99       84.91     75.33 o 
  -4   6   7     8624.43     9798.09   1231.08 o 
  -2   6   7      104.29      134.68     59.46 o 
   0   6   7     4720.11     4779.35    445.78 o 
   2   6   7      748.43      855.93    102.23 o 
   4   6   7      612.53      385.90     60.67 o 
   6   6   7      163.25      207.40     90.09 o 
   8   6   7        3.27       58.41     70.10 o 
  10   6   7      118.94       78.83     86.43 o 
 -11   7   7     1101.97     1043.67    138.64 o 
  -9   7   7       26.35       52.04     94.34 o 
  -7   7   7     4206.01     4060.85    615.45 o 
  -5   7   7      108.35      185.03     76.39 o 
  -3   7   7     8252.03     8781.06    849.94 o 
  -1   7   7        1.49        2.76     55.23 o 
   1   7   7      257.46      163.49     50.31 o 
   3   7   7      328.25      462.42     57.61 o 
   5   7   7      132.85      141.27     62.53 o 
   7   7   7      223.97      317.37     74.12 o 
   9   7   7       10.01       74.09     79.52 o 
 -10   8   7     1734.20     1459.98    222.93 o 
  -8   8   7        1.21       22.27     83.44 o 
  -6   8   7     3940.84     4043.57    746.18 o 
  -4   8   7      247.52      342.38     76.09 o 
  -2   8   7     1640.17     1628.95     80.92 o 
   0   8   7     4305.07     4422.82    106.99 o 
   2   8   7     3804.06     3380.34    190.88 o 
   4   8   7      401.72      294.33     71.89 o 
   6   8   7      256.37      174.69     74.70 o 
   8   8   7      126.61      118.60     92.78 o 
  10   8   7        3.71       17.94    110.33 o 
 -11   9   7        3.23       -7.81    122.99 o 
  -9   9   7      205.48      282.59     99.96 o 
  -7   9   7     1061.90      928.37    164.61 o 
  -5   9   7        5.65       26.87     77.08 o 
  -3   9   7      167.21      215.54     74.17 o 
  -1   9   7      205.52      190.51     60.62 o 
   1   9   7       78.01       53.70     55.01 o 
   3   9   7        5.58      -11.13     60.65 o 
   5   9   7       27.54       31.83     69.18 o 
   7   9   7       89.28       41.43     84.02 o 
   9   9   7       22.19       17.81    107.78 o 
 -10  10   7       67.36       90.56    112.57 o 
  -8  10   7      264.54      245.31     95.13 o 
  -6  10   7     2367.15     2834.68    675.34 o 
  -4  10   7     1124.42     1222.29    113.91 o 
  -2  10   7     9096.42     9115.01    155.02 o 
   0  10   7      111.67      140.47     60.94 o 
   2  10   7     4372.97     3963.12     97.10 o 
   4  10   7      529.55      495.99     75.22 o 
   6  10   7      744.37      589.84     90.62 o 
   8  10   7      111.64       94.18     91.58 o 
 -11  11   7       21.20       42.83    123.31 o 
  -9  11   7      939.24      890.70    221.00 o 
  -7  11   7      380.28      379.17    120.83 o 
  -5  11   7     2155.37     2515.87    394.98 o 
  -3  11   7      109.58      119.40     76.32 o 
  -1  11   7      970.30      903.76     74.82 o 
   1  11   7      287.20      165.77     60.10 o 
   3  11   7      451.54      456.01     73.12 o 
   5  11   7      362.47      485.45     79.66 o 
   7  11   7        1.61       24.18     86.23 o 
   9  11   7        2.51       81.41    102.87 o 
 -10  12   7        6.85      -46.45    123.01 o 
  -8  12   7     2173.44     2330.47    393.14 o 
  -6  12   7      345.40      349.17     92.43 o 
  -4  12   7     2471.61     2999.20    784.18 o 
  -2  12   7       56.02       91.39     66.92 o 
   0  12   7     2455.28     2202.96     95.90 o 
   2  12   7     2862.99     2932.66     82.99 o 
   4  12   7     1144.36      822.98     79.92 o 
   6  12   7      304.94      328.43     80.87 o 
   8  12   7      142.10      189.49     95.52 o 
  -9  13   7      168.34      192.44    107.85 o 
  -7  13   7        3.21       33.72     97.67 o 
  -5  13   7      333.78      290.75     90.19 o 
  -3  13   7       49.98       61.27     78.90 o 
  -1  13   7     2021.12     2155.07     94.52 o 
   1  13   7      329.14      260.39     70.26 o 
   3  13   7      141.67       70.61     65.25 o 
   5  13   7        4.10       37.58     72.64 o 
   7  13   7        4.19        1.96     86.88 o 
 -10  14   7      214.83      302.97    128.11 o 
  -8  14   7      450.20      427.64    117.85 o 
  -6  14   7      158.76      229.50    104.37 o 
  -4  14   7     4340.43     5573.51   1290.27 o 
  -2  14   7     1324.78     1221.06     87.35 o 
   0  14   7     1387.10     1287.15     84.94 o 
   2  14   7       86.79      111.28     55.59 o 
   4  14   7     1530.48     1163.82    104.46 o 
   6  14   7      148.38      139.04     87.31 o 
   8  14   7       52.09      104.18     94.44 o 
  -9  15   7      294.92      247.97    117.54 o 
  -7  15   7      362.12      594.19    163.91 o 
  -5  15   7      376.10      471.53     94.82 o 
  -3  15   7      474.59      542.50    121.36 o 
  -1  15   7      668.86      541.04     74.81 o 
   1  15   7      165.51      145.11     66.02 o 
   3  15   7       26.97       73.42     55.68 o 
   5  15   7       50.12       28.76     76.84 o 
   7  15   7       32.69       89.25     89.71 o 
  -8  16   7        7.05      -45.57    113.10 o 
  -6  16   7     3628.80     2662.67    180.20 o 
  -4  16   7      634.87      879.83    183.61 o 
  -2  16   7     1555.54     1382.22    142.98 o 
   0  16   7      383.79      463.88     71.50 o 
   2  16   7      412.85      336.68     59.92 o 
   4  16   7     1357.62     1272.54     92.62 o 
   6  16   7      180.65      207.42     87.48 o 
  -7  17   7      380.51      435.01    113.36 o 
  -5  17   7        4.21       32.51     95.58 o 
  -3  17   7      213.44      200.74     88.08 o 
  -1  17   7        2.58       31.66     70.95 o 
   1  17   7       26.04       -0.15     56.07 o 
   3  17   7       31.68       46.63     57.29 o 
   5  17   7        0.62       -1.41     79.87 o 
   7  17   7       18.34        5.40     94.99 o 
  -8  18   7      579.44      628.90    296.39 o 
  -6  18   7     1117.64     1339.64    344.89 o 
  -4  18   7      163.52      177.17    100.03 o 
  -2  18   7     2660.03     2698.67    114.79 o 
   0  18   7      361.95      357.74     77.88 o 
   2  18   7     1496.67     1391.13     76.44 o 
   4  18   7      218.25      216.71     80.99 o 
   6  18   7      112.69      123.58     88.34 o 
  -7  19   7      455.85      604.67    128.37 o 
  -5  19   7       64.21       71.67    100.99 o 
  -3  19   7      390.08      395.50    105.94 o 
  -1  19   7       21.88       47.20     77.88 o 
   1  19   7        1.94       -4.14     57.13 o 
   3  19   7       37.23       40.27     61.77 o 
   5  19   7        4.10       34.04     82.93 o 
  -6  20   7       92.03       63.44    115.08 o 
  -4  20   7     1463.31     1877.32    566.94 o 
  -2  20   7       84.08      112.54     76.32 o 
   0  20   7      468.89      457.67     87.02 o 
   2  20   7      532.50      525.01     62.04 o 
   4  20   7      177.78      193.22     89.66 o 
  -5  21   7      336.62      421.17    186.24 o 
  -3  21   7      140.56      212.52     98.20 o 
  -1  21   7        8.98       22.41     82.72 o 
   1  21   7        1.47       13.39     61.78 o 
   3  21   7       31.29       62.66     65.39 o 
  -4  22   7      486.18      656.94    283.69 o 
  -2  22   7      571.56      536.27     97.10 o 
   0  22   7      324.65      366.24     83.14 o 
   2  22   7       31.75       68.00     65.18 o 
  -3  23   7        0.03      -31.39    105.30 o 
  -1  23   7      337.05      305.83     80.60 o 
   1  23   7       11.30       -5.42     60.69 o 
 -10   0   8      764.12      778.57    163.39 o 
  -8   0   8        6.93      114.88    142.55 o 
  -6   0   8     1197.12     1155.60    124.51 o 
  -4   0   8      784.02      905.01    103.14 o 
  -2   0   8     2696.78     2436.94    108.40 o 
   0   0   8     5378.26     6038.88   1329.85 o 
   2   0   8     1603.64      979.60    487.88 o 
   4   0   8     3590.39     3715.48    137.03 o 
   6   0   8     1167.65     1316.34    102.65 o 
   8   0   8      244.06      383.33    183.17 o 
 -11   1   8      513.80      555.11    111.97 o 
  -9   1   8        7.88       21.70     88.89 o 
  -7   1   8        6.73       77.38     81.13 o 
  -5   1   8     1753.57     1922.41    100.34 o 
  -3   1   8      207.03      273.97     57.43 o 
  -1   1   8      754.84      834.91    193.23 o 
   1   1   8       13.81       -7.64     42.08 o 
   3   1   8      278.91      244.02     62.93 o 
   5   1   8      475.35      471.25     75.03 o 
   7   1   8       37.07       36.12     76.99 o 
   9   1   8        3.34       92.57     85.82 o 
 -10   2   8      272.80      253.77    121.51 o 
  -8   2   8     1522.32     1352.16    127.31 o 
  -6   2   8      604.84      557.10     92.49 o 
  -4   2   8     1852.18     2010.33    168.46 o 
  -2   2   8     7412.21     8239.29    970.24 o 
   0   2   8     3382.59     3219.00    434.38 o 
   2   2   8     4263.83     4060.76    311.95 o 
   4   2   8     3662.35     3850.52    226.68 o 
   6   2   8      702.79      788.84     80.85 o 
   8   2   8      177.65      217.56     85.96 o 
 -11   3   8      879.24      855.40    132.92 o 
  -9   3   8       42.61        0.00    105.07 o 
  -7   3   8     1961.58     1680.62    111.64 o 
  -5   3   8      789.18      892.85     91.33 o 
  -3   3   8      638.64      714.61     81.45 o 
  -1   3   8      613.22      768.99     79.75 o 
   1   3   8      116.10      154.03     44.55 o 
   3   3   8       32.11       61.94     62.38 o 
   5   3   8      133.21      176.53     66.54 o 
   7   3   8      211.95      182.60     79.05 o 
   9   3   8        1.68       -3.26     86.88 o 
 -10   4   8        3.32       66.84    117.83 o 
  -8   4   8      782.33      590.34    102.94 o 
  -6   4   8      857.38      864.62     97.48 o 
  -4   4   8     7629.20     7617.18    427.29 o 
  -2   4   8    10997.17    12091.23    620.44 o 
   0   4   8     2038.08     1837.18    131.59 o 
   2   4   8     7877.91     7758.97    691.83 o 
   4   4   8     1195.86     1445.64     79.93 o 
   6   4   8     1638.41     1576.79     89.64 o 
   8   4   8      407.01      546.15     91.72 o 
 -11   5   8        3.00       28.27    123.30 o 
  -9   5   8      322.79      303.77    120.74 o 
  -7   5   8      246.23      257.94     85.99 o 
  -5   5   8      255.48      216.91     77.54 o 
  -3   5   8     2591.80     3112.29    246.57 o 
  -1   5   8      142.03      111.09     70.31 o 
   1   5   8      715.77      799.10     62.68 o 
   3   5   8      286.87      331.17     61.64 o 
   5   5   8       80.25       88.12     63.76 o 
   7   5   8       19.21       65.14     72.39 o 
   9   5   8        5.55      169.65     99.86 o 
 -10   6   8      644.61      570.26    124.33 o 
  -8   6   8     2321.59     1901.24    284.39 o 
  -6   6   8      213.63      226.37     84.43 o 
  -4   6   8     5733.11     6466.90    658.27 o 
  -2   6   8     1948.43     1588.88    148.41 o 
   0   6   8     3518.05     4153.36    424.70 o 
   2   6   8     2304.32     2331.00    357.49 o 
   4   6   8     2467.38     2565.17    232.31 o 
   6   6   8       29.75       67.15     75.78 o 
   8   6   8      121.15      213.41     87.27 o 
 -11   7   8       19.90        2.50    132.64 o 
  -9   7   8     1465.99     1336.41    269.68 o 
  -7   7   8     1404.12     1416.91    287.81 o 
  -5   7   8      111.70       94.18     83.06 o 
  -3   7   8      210.66      403.33     83.79 o 
  -1   7   8     1040.67      981.72     82.02 o 
   1   7   8      579.34      668.12     77.23 o 
   3   7   8      436.12      375.35     72.16 o 
   5   7   8      680.78      625.56     85.36 o 
   7   7   8        0.18       63.73     91.74 o 
   9   7   8       21.68      127.52    120.43 o 
 -10   8   8     1477.86     1312.84    339.90 o 
  -8   8   8       11.27      -48.54     97.47 o 
  -6   8   8     3098.86     3037.50    617.55 o 
  -4   8   8     2595.27     3262.04    265.74 o 
  -2   8   8     1096.64      912.87     79.82 o 
   0   8   8     2927.83     3063.21    134.40 o 
   2   8   8      314.69      212.31     68.61 o 
   4   8   8     2193.87     2039.38     98.99 o 
   6   8   8      644.96      630.05     91.37 o 
   8   8   8      287.61      237.31    102.56 o 
  -9   9   8      308.66      294.99    117.85 o 
  -7   9   8      964.06     1167.51    322.83 o 
  -5   9   8     2061.64     2814.08    517.65 o 
  -3   9   8     1736.84     1842.41    229.75 o 
  -1   9   8     3866.97     4189.58    118.32 o 
   1   9   8        3.71      -12.54     59.69 o 
   3   9   8      628.71      465.25     70.47 o 
   5   9   8      314.18      330.82     82.70 o 
   7   9   8       20.51       81.35     93.88 o 
 -10  10   8      693.30      530.47    134.22 o 
  -8  10   8      794.26      751.94    146.66 o 
  -6  10   8     2546.67     2521.87    481.75 o 
  -4  10   8      332.89      320.77     92.13 o 
  -2  10   8     4111.75     3923.63    117.19 o 
   0  10   8      574.42      507.46     74.91 o 
   2  10   8      325.85      295.55     72.58 o 
   4  10   8      422.83      447.03     81.69 o 
   6  10   8      410.19      409.97     90.29 o 
   8  10   8       36.10      139.29    104.09 o 
  -9  11   8      155.81       99.31    112.38 o 
  -7  11   8     3272.11     3556.06    922.61 o 
  -5  11   8     1252.75     1422.48    190.53 o 
  -3  11   8     1182.89     1462.78    273.71 o 
  -1  11   8     1127.11     1174.56     86.66 o 
   1  11   8      270.22      301.73     73.97 o 
   3  11   8       31.74       51.07     67.63 o 
   5  11   8      398.55      371.12     85.38 o 
   7  11   8       25.77       13.26     86.76 o 
  -8  12   8     1043.83     1196.74    284.57 o 
  -6  12   8      655.12      652.84    115.05 o 
  -4  12   8      697.62      614.82     94.64 o 
  -2  12   8      826.20      894.26     84.48 o 
   0  12   8      699.98      513.93     86.95 o 
   2  12   8      717.14      667.83     82.11 o 
   4  12   8       11.18      -33.53     71.75 o 
   6  12   8      449.85      553.28     96.77 o 
   8  12   8        2.85       71.81    102.48 o 
  -9  13   8     2167.41     2011.94    507.23 o 
  -7  13   8     1236.91     1532.15    449.35 o 
  -5  13   8     1167.33     1210.21    247.27 o 
  -3  13   8     2140.35     2824.09    633.66 o 
  -1  13   8     1033.00      971.21     88.01 o 
   1  13   8     2171.99     2208.68    100.42 o 
   3  13   8       70.58       71.45     70.98 o 
   5  13   8        5.24       11.95     79.74 o 
   7  13   8        5.57       10.26     91.30 o 
  -8  14   8      694.07      720.27    238.69 o 
  -6  14   8      351.39      237.83    106.47 o 
  -4  14   8     3437.14     4018.54   1170.05 o 
  -2  14   8      449.30      355.23     79.62 o 
   0  14   8      540.69      593.56     78.86 o 
   2  14   8       27.42       21.49     56.04 o 
   4  14   8      127.48      138.13     83.75 o 
   6  14   8       95.98      171.68     92.41 o 
  -7  15   8      421.86      394.06    153.23 o 
  -5  15   8     1943.68     2543.30    778.57 o 
  -3  15   8      918.55     1066.13    235.97 o 
  -1  15   8     1965.93     1953.18    113.39 o 
   1  15   8      419.95      418.86     61.36 o 
   3  15   8      150.33      127.07     78.43 o 
   5  15   8        3.81        8.71     83.77 o 
  -8  16   8       20.07      -11.94    118.46 o 
  -6  16   8     1528.19     1579.18    518.96 o 
  -4  16   8      467.57      507.59    107.95 o 
  -2  16   8      236.61      151.54     83.23 o 
   0  16   8     1246.63     1120.17     89.17 o 
   2  16   8      241.90      204.78     64.99 o 
   4  16   8      367.19      384.02     82.23 o 
   6  16   8        6.76       47.19     92.53 o 
  -7  17   8      948.56     1230.72    409.08 o 
  -5  17   8      870.29     1220.46    346.12 o 
  -3  17   8      974.49     1028.72    358.38 o 
  -1  17   8     1368.94     1630.65    109.18 o 
   1  17   8      356.44      405.67     65.03 o 
   3  17   8      244.18      307.87     81.82 o 
   5  17   8       48.60       36.64     86.41 o 
  -6  18   8      838.70      966.74    351.64 o 
  -4  18   8       95.89        0.17    101.34 o 
  -2  18   8      457.10      450.11     86.77 o 
   0  18   8        7.37       44.25     81.18 o 
   2  18   8       33.44      106.34     75.74 o 
   4  18   8       46.75      123.54     84.99 o 
  -5  19   8      155.46      243.15    114.89 o 
  -3  19   8     1064.86     1301.63    285.35 o 
  -1  19   8      381.35      399.93     88.80 o 
   1  19   8      350.13      414.40     73.32 o 
   3  19   8        6.01        8.80     85.69 o 
  -4  20   8      124.11      106.90    113.46 o 
  -2  20   8        9.31       38.01     82.99 o 
   0  20   8      104.31       58.59     85.66 o 
   2  20   8       49.53       63.44     62.70 o 
  -3  21   8      843.41     1166.11    394.28 o 
  -1  21   8      111.09       55.66     84.57 o 
   1  21   8      286.33      374.20     70.98 o 
  -9   1   9     3778.27     3706.53    243.85 o 
  -7   1   9     2963.19     2725.66    148.40 o 
  -5   1   9     7896.41     8491.08    190.36 o 
  -3   1   9     5692.97     7228.52    316.26 o 
  -1   1   9     5359.14     7433.59    472.38 o 
   1   1   9     5024.40     5584.29    311.53 o 
   3   1   9     1750.93     1639.10    111.50 o 
   5   1   9      939.39     1189.73    112.06 o 
   7   1   9      252.10      345.59    104.39 o 
 -10   2   9      553.44      711.19    149.76 o 
  -8   2   9      175.52      239.25    120.13 o 
  -6   2   9      661.28      740.49    100.63 o 
  -4   2   9      681.86      844.89    108.49 o 
  -2   2   9      658.93      589.53    105.60 o 
   0   2   9       11.50       30.59     76.48 o 
   2   2   9       17.46       12.22     58.07 o 
   4   2   9       30.36       26.42     70.38 o 
   6   2   9       92.72      140.37     97.74 o 
   8   2   9       25.98        3.40    110.95 o 
  -9   3   9      727.71      762.51    165.57 o 
  -7   3   9     6662.96     6447.48    430.18 o 
  -5   3   9     4237.89     4660.63    225.64 o 
  -3   3   9     4570.34     5293.31    151.22 o 
  -1   3   9     5448.97     6363.58    878.48 o 
   1   3   9     4013.64     3606.06    258.85 o 
   3   3   9     1641.08     2028.39    281.83 o 
   5   3   9     1803.55     2035.23    137.90 o 
   7   3   9      871.80     1019.58     97.18 o 
 -10   4   9        3.57       70.10    129.30 o 
  -8   4   9      134.04      160.50    114.37 o 
  -6   4   9       48.65        7.87     99.15 o 
  -4   4   9      394.00      371.51     95.96 o 
  -2   4   9      378.60      512.06     96.14 o 
   0   4   9      334.44      457.66     80.63 o 
   2   4   9      105.64       87.55     59.70 o 
   4   4   9      100.18      158.20     71.94 o 
   6   4   9       24.81      122.28     78.20 o 
   8   4   9        6.13       90.29     97.26 o 
  -9   5   9      606.93      561.60    173.89 o 
  -7   5   9     3989.87     3968.67    464.85 o 
  -5   5   9     2759.55     2755.20    373.88 o 
  -3   5   9     1863.23     2226.18    200.77 o 
  -1   5   9     5934.73     6504.14    591.20 o 
   1   5   9     3424.31     3159.77    386.37 o 
   3   5   9     1061.77     1142.11    116.06 o 
   5   5   9      816.65      955.16     86.29 o 
   7   5   9      408.21      599.67     92.47 o 
 -10   6   9       10.76       -1.82    124.00 o 
  -8   6   9     1089.13      992.31    142.46 o 
  -6   6   9       15.50       43.99    100.36 o 
  -4   6   9     1800.62     1903.94    187.90 o 
  -2   6   9     1158.87     1099.09     97.33 o 
   0   6   9        3.38       38.44     68.12 o 
   2   6   9        8.56       34.86     65.65 o 
   4   6   9      811.20      859.09     96.98 o 
   6   6   9      100.45       99.48     88.78 o 
   8   6   9       33.22      111.96    119.95 o 
  -9   7   9     2343.94     2265.15    521.06 o 
  -7   7   9     1108.07     1131.33    186.76 o 
  -5   7   9     3206.99     3469.28    480.35 o 
  -3   7   9     1476.77     1911.78    116.26 o 
  -1   7   9     3491.76     3308.03    265.13 o 
   1   7   9     3105.66     2942.49    278.79 o 
   3   7   9      825.51      636.18     84.32 o 
   5   7   9      476.67      549.12     95.91 o 
   7   7   9      308.65      450.24    106.91 o 
  -8   8   9       65.41      184.48    105.18 o 
  -6   8   9      457.66      465.98    106.72 o 
  -4   8   9      414.30      459.53    105.61 o 
  -2   8   9      299.53      384.69     80.91 o 
   0   8   9       99.82       81.37     72.93 o 
   2   8   9      185.38      146.55     68.08 o 
   4   8   9      573.57      431.26     86.86 o 
   6   8   9      125.24       97.74     94.59 o 
  -9   9   9      618.53      574.79    176.26 o 
  -7   9   9     1134.91     1148.30    146.40 o 
  -5   9   9     3791.63     4432.36    862.98 o 
  -3   9   9     6394.51     6688.60    747.75 o 
  -1   9   9     4740.39     4764.67    135.18 o 
   1   9   9     1396.29     1085.12     94.56 o 
   3   9   9      947.31      836.04     86.07 o 
   5   9   9      122.49      110.45     80.48 o 
   7   9   9      153.95      230.52    103.35 o 
  -8  10   9      243.07      328.48    118.69 o 
  -6  10   9      817.25      912.02    120.88 o 
  -4  10   9        8.62       63.31     96.95 o 
  -2  10   9        2.96      -24.51     77.94 o 
   0  10   9        3.08       22.45     77.93 o 
   2  10   9       15.43       40.47     71.52 o 
   4  10   9      139.12       96.76     76.65 o 
   6  10   9      323.11      354.76     99.86 o 
  -7  11   9     2937.96     3449.66    833.91 o 
  -5  11   9      334.06      357.72    109.87 o 
  -3  11   9     2553.85     2411.60    287.28 o 
  -1  11   9      812.49      943.77    101.54 o 
   1  11   9     2192.44     1413.03    122.41 o 
   3  11   9     1270.15     1142.08     91.91 o 
   5  11   9      107.34      129.72     88.35 o 
  -8  12   9      384.61      597.99    153.58 o 
  -6  12   9       11.28       33.60    105.03 o 
  -4  12   9        0.97      -69.40     94.17 o 
  -2  12   9       26.83      106.43     81.15 o 
   0  12   9      167.55      148.21     79.48 o 
   2  12   9        3.24      -35.35     73.83 o 
   4  12   9       41.88       44.01     79.85 o 
   6  12   9       16.02        2.34     98.39 o 
  -7  13   9      362.54      533.89    155.07 o 
  -5  13   9      530.88      517.01    117.47 o 
  -3  13   9     1119.87     1418.86    230.98 o 
  -1  13   9      640.45      620.63     96.14 o 
   1  13   9      385.50      365.26     80.49 o 
   3  13   9      207.10      228.34     79.92 o 
   5  13   9       95.85       94.94     92.56 o 
  -6  14   9       51.62      123.99    115.77 o 
  -4  14   9      237.28      263.28    110.19 o 
  -2  14   9       94.65       38.84     84.05 o 
   0  14   9        5.81       30.96     76.84 o 
   2  14   9       25.41        6.46     74.24 o 
   4  14   9       88.73       73.23     81.61 o 
  -7  15   9        4.08       97.94    128.12 o 
  -5  15   9      425.65      532.16    179.58 o 
  -3  15   9      132.40      174.33    104.83 o 
  -1  15   9      307.72      226.44     86.84 o 
   1  15   9      327.54      403.53     68.56 o 
   3  15   9      129.25      187.48     81.01 o 
   5  15   9       49.53       85.72     90.47 o 
  -6  16   9      179.91      238.78    120.14 o 
  -4  16   9        0.63       62.38    114.10 o 
  -2  16   9        4.50        2.49     84.38 o 
   0  16   9      134.04       98.40     83.66 o 
   2  16   9       34.04       92.38     82.78 o 
   4  16   9        8.67      -15.98     83.04 o 
  -5  17   9       35.47      153.90    115.91 o 
  -3  17   9       90.20       29.81    106.24 o 
  -1  17   9      638.91      807.64    102.77 o 
   1  17   9       53.72       18.81     64.66 o 
   3  17   9       80.30      125.92     89.40 o 
  -4  18   9      371.82      554.14    128.36 o 
  -2  18   9       82.85       74.00     91.60 o 
   0  18   9        3.93       50.57     88.15 o 
   2  18   9        0.83      -13.29     78.89 o 
  -3  19   9       51.50      123.02    114.16 o 
  -1  19   9       84.00       82.01     92.65 o 
   1  19   9        0.65       16.79     73.59 o 
  -8   0  10      781.20     1164.36    261.10 o 
  -6   0  10       23.01     -220.30    220.30 o 
  -4   0  10     1715.95     2429.59    280.19 o 
  -2   0  10       22.40       99.82    210.84 o 
   0   0  10      647.96      547.24    122.93 o 
   2   0  10       28.87      -89.31    127.84 o 
   4   0  10        0.43       50.78    144.12 o 
   6   0  10      233.41      251.47    160.23 o 
  -9   1  10       21.44       42.10    165.94 o 
  -7   1  10        9.14     -134.84    222.75 o 
  -5   1  10       65.84      -65.67    223.28 o 
  -3   1  10      360.30      394.76    167.25 o 
  -1   1  10      101.98      275.99    186.15 o 
   1   1  10        1.41      -26.72     91.00 o 
   3   1  10        3.97      -40.33    102.93 o 
   5   1  10       23.74       18.48    106.30 o 
  -8   2  10      301.79      290.35    223.80 o 
  -6   2  10     1036.91     1179.95    251.82 o 
  -4   2  10      551.57      684.19    228.88 o 
  -2   2  10      282.91      418.98    146.57 o 
   0   2  10       11.59       30.47    143.25 o 
   2   2  10        4.92      -12.82     92.31 o 
   4   2  10        3.84      -65.47    105.06 o 
   6   2  10       16.00       64.78    108.86 o 
  -9   3  10      302.77      292.27    204.19 o 
  -7   3  10      431.62      344.81    213.29 o 
  -5   3  10        0.56      -11.03    180.55 o 
  -3   3  10       38.62      125.03    170.21 o 
  -1   3  10      303.60      431.32    175.64 o 
   1   3  10      135.77       51.29     84.90 o 
   3   3  10       54.85       89.26    108.45 o 
   5   3  10      157.69      131.11    108.97 o 
  -8   4  10      210.99      119.81    117.98 o 
  -6   4  10      625.59      958.97    164.96 o 
  -4   4  10      988.96     1052.73    115.28 o 
  -2   4  10     2566.13     3067.56    321.52 o 
   0   4  10       99.56      168.11    115.40 o 
   2   4  10      157.58       52.00     73.37 o 
   4   4  10        0.58       26.44    149.03 o 
   6   4  10      286.67      399.44    163.03 o 
  -7   5  10        5.57       26.49    106.85 o 
  -5   5  10     1369.11     1909.54    137.67 o 
  -3   5  10      240.81      252.60    102.99 o 
  -1   5  10      229.03      288.74    118.20 o 
   1   5  10      142.97      114.99     75.92 o 
   3   5  10      144.12      122.96     82.22 o 
   5   5  10       11.16       60.41     94.86 o 
  -8   6  10      302.65      414.25    125.42 o 
  -6   6  10      144.69      182.08    115.04 o 
  -4   6  10      103.94      171.87    103.67 o 
  -2   6  10        2.01      -10.26    112.88 o 
   0   6  10       50.69       72.32    117.85 o 
   2   6  10       99.13      130.91     73.97 o 
   4   6  10        0.13        9.17     87.91 o 
   6   6  10       26.41       13.32    102.64 o 
  -7   7  10      441.29      476.31    133.88 o 
  -5   7  10      423.19      737.81    125.73 o 
  -3   7  10      364.45      535.01    117.31 o 
  -1   7  10       18.52       41.43     86.72 o 
   1   7  10      305.58      276.83     78.57 o 
   3   7  10       59.31       49.25     82.56 o 
   5   7  10       37.62       64.72     94.67 o 
  -8   8  10        7.45       71.17    126.26 o 
  -6   8  10       15.60      157.24    147.10 o 
  -4   8  10      755.90     1173.90    150.86 o 
  -2   8  10       35.12       13.19     92.31 o 
   0   8  10       53.13       79.33    111.02 o 
   2   8  10        0.02       30.81     75.54 o 
   4   8  10       61.53       63.13     86.58 o 
  -7   9  10      301.48      488.79    137.12 o 
  -5   9  10      423.51      427.87    123.23 o 
  -3   9  10      592.32     1028.39    131.95 o 
  -1   9  10       31.27       23.52     87.87 o 
   1   9  10     1437.80     1178.13     96.14 o 
   3   9  10      232.73      303.25     83.08 o 
   5   9  10       39.44       80.94     96.04 o 
  -6  10  10      167.67      306.54    146.22 o 
  -4  10  10       99.34      103.09    119.12 o 
  -2  10  10       84.50       79.72     92.64 o 
   0  10  10      150.04      175.29    120.66 o 
   2  10  10       42.06       34.34     73.02 o 
   4  10  10       33.80       90.95     84.14 o 
  -7  11  10      269.61      400.86    133.17 o 
  -5  11  10      749.06      916.68    181.51 o 
  -3  11  10      446.53      664.99    117.26 o 
  -1  11  10     1116.83      974.44    121.53 o 
   1  11  10      752.19      688.57     90.39 o 
   3  11  10      191.83      135.57     89.94 o 
  -6  12  10        0.13       69.99    121.41 o 
  -4  12  10      171.50      118.15    115.62 o 
  -2  12  10        3.90       79.78    159.44 o 
   0  12  10        3.45      -21.89    131.16 o 
   2  12  10        6.29       53.55     78.24 o 
   4  12  10       10.57      -62.72     85.70 o 
  -5  13  10     1462.77     1980.71    367.22 o 
  -3  13  10      578.18      698.06    120.68 o 
  -1  13  10     1581.61     1480.26    124.68 o 
   1  13  10      710.77      676.52     95.90 o 
   3  13  10      572.49      382.96     94.69 o 
  -4  14  10        0.17       45.40    130.47 o 
  -2  14  10       89.57      123.10     98.74 o 
   0  14  10        5.57       56.91    146.40 o 
   2  14  10       28.92       15.38     78.35 o 
  -3  15  10      897.78      972.03    133.79 o 
  -1  15  10      705.41      600.73    100.87 o 
   1  15  10      290.10      200.83     96.65 o 
  -2  16  10       66.17      117.90    105.61 o 
   0  16  10        0.86      -12.78    144.82 o 
  -7   1  11     1528.96     1561.31    231.95 o 
  -5   1  11     1501.99     1921.60    233.12 o 
  -3   1  11     2123.48     3186.66    235.36 o 
   1   1  11     1524.53     1409.78    146.40 o 
   3   1  11      706.10      898.83    136.10 o 
  -6   2  11       27.95      -91.01    184.92 o 
  -4   2  11      113.60      104.02    246.04 o 
  -2   2  11      124.48      208.57    223.63 o 
   0   2  11       85.91      183.78    103.71 o 
   2   2  11       64.12       81.96    106.76 o 
   4   2  11        8.07      -37.69    118.84 o 
  -7   3  11      824.19      538.14    232.56 o 
  -5   3  11     1142.80     1241.59    266.00 o 
  -3   3  11     1069.72     1817.57    259.26 o 
   1   3  11     1134.29     1075.05    150.43 o 
   3   3  11      801.60      767.37    158.13 o 
  -6   4  11      290.98      443.05    231.51 o 
  -4   4  11      157.53      364.77    227.13 o 
  -2   4  11      187.63      253.57    206.81 o 
   0   4  11       37.55       26.97    117.50 o 
   2   4  11      109.23       38.70    129.76 o 
   4   4  11        4.37       78.98    179.15 o 
  -5   5  11     1687.95     2115.60    266.88 o 
  -3   5  11     1807.81     2284.06    237.28 o 
   1   5  11      174.21      174.94    136.77 o 
   3   5  11      643.20      649.69    149.03 o 
  -6   6  11      694.16      733.22    228.00 o 
  -4   6  11      719.33      932.33    215.92 o 
  -2   6  11      843.46     1019.01    198.76 o 
   0   6  11      753.16      632.00    123.11 o 
   2   6  11        2.08       69.70    116.80 o 
   4   6  11       29.13      -13.13    156.91 o 
  -5   7  11      885.69     1151.55    152.14 o 
  -3   7  11     1032.09     1000.80    188.78 o 
  -1   7  11      757.87      704.85    129.59 o 
   1   7  11     1036.73      867.77    106.82 o 
   3   7  11      898.49      790.31    147.27 o 
  -4   8  11      407.36      573.37    142.36 o 
  -2   8  11      901.15     1177.12    136.87 o 
   0   8  11      320.62      266.82     92.15 o 
   2   8  11       37.49       56.92     84.47 o 
  -5   9  11      514.31      666.72    149.12 o 
  -3   9  11      576.11      647.36    140.21 o 
  -1   9  11      508.79      408.38    132.04 o 
   1   9  11     1045.08      929.74    102.74 o 
   3   9  11      393.97      363.09     98.19 o 
  -4  10  11      917.47     1189.34    159.49 o 
  -2  10  11     1028.93     1352.96    151.67 o 
   0  10  11      167.71      189.08     94.10 o 
   2  10  11       16.34       18.74     88.00 o 
  -3  11  11      530.35      754.18    147.12 o 
  -1  11  11      599.04      412.05    146.40 o 
   1  11  11     1055.05     1014.04    107.51 o 
  -2  12  11      331.15      424.72    135.84 o 
   0  12  11       52.85       65.40     88.88 o 
   0   0  12     1493.96     1698.47    210.67 o 
  -1   1  12        2.51      193.51    167.41 o 
   1   1  12       31.86      -70.57    166.71 o 
   0   2  12     1406.55     1438.07    206.64 o 
  -3   3  12       11.58      -95.61    254.27 o 
   0   4  12     1097.27     1179.77    205.59 o 
                                                 
